# Supplementary material for: An online paradigm for exploring the self-reference effect
Source: PLoS One. 2017 May 4;12(5):e0176611. doi: 10.1371/journal.pone.0176611 (PMC5417556; doi:10.1371/journal.pone.0176611)
Supplement: S1 Appendix — All files are available in S1. (ZIP) [file pone.0176611.s001.zip]

Archive with 9 entries (8 files):
- SRE_Study1.xlsx
- __MACOSX/
- __MACOSX/._SRE_Study1.xlsx
- SRE_study2.xlsx
- __MACOSX/._SRE_study2.xlsx
- SRE_Study3.xlsx
- __MACOSX/._SRE_Study3.xlsx
- SRE_Study4.xlsx
- __MACOSX/._SRE_Study4.xlsx
