# Supplementary material for: An online paradigm for exploring the self-reference effect
Source: PLoS One. 2017 May 4;12(5):e0176611. doi: 10.1371/journal.pone.0176611 (PMC5417556; doi:10.1371/journal.pone.0176611)
Supplement: S1 Appendix — All files are available in S1. (ZIP) [file pone.0176611.s001.zip › SRE_Study1.xlsx]

## Sheet: Rsyntax
setwd("/Users/sarahbentley/Dropbox/Method paper/Methods paper_data/R data/Study1")
SRE_st1 <- read.csv("SRE_Study1_Rcsv.csv")
# INSTRUCTIONS ------------------------------------------------------------
# Save the worksheet called R into another excel document and name it 'SRE_Study1_Rcsv.csv'. Make sure you save it out as a csv file
# Put the csv file in your R directory and amend the directory root (setwd)
# Run the syntax below
# Installing packages -----------------------------------------------------
install.packages("ggplot2")
install.packages("multcomp")
install.packages("nlme")
install.packages("ez")
install.packages("reshape2")
install.packages("pastecs")
install.packages("WRS2")
install.packages("plyr")
install.packages("Rmisc")
install.packages("Hmisc")
install.packages("psych")
install.packages("QuantPsyc")
library("ggplot2")
library("multcomp")
library("nlme")
library("ez")
library("reshape2")
library("pastecs")
library("WRS2")
library("plyr")
library("Rmisc")
library("Hmisc")
library("car")
library("psych")
library("QuantPsyc")
# Removing attention checks -----------------------------------------------
SRE_st1 <- subset(SRE_st1, Attcheck == 4)
# Making the data into long format ----------------------------------------
names(SRE_st1)
#For liberal SRE/SEM/STR
SRE_st1.lib.long <- melt(SRE_st1, id.vars = c("PPt","Recall", "word_list","Filler","TOTAL_Recall","SRE" ,"SEM","STR",
"SREpos","SEMpos","STRpos", "SREneg","SEMneg","STRneg","TOTAL_Recall",
"maths_score","Tot_pos_recall" ,"Tot_neg_recall","PropSREpos","PropSREneg",
"PropSEMpos","PropSEMneg","PropSTRpos","PropSTRneg",
"SE_mean", "NTB_mean", "Ev_mean", "PSC_mean", "SE.ch1",
"SEch2","SEch3", "SEch4", "NTBch1","NTBch2","NTBch3",
"NTBch4","EVch1","EVch2","EVch3","Attcheck","EVch4",
"PSCch1","PSCch2","PSCch3","PSCch4","Age","Gender",
"Edu_level","PropSREpos","PropPos","PropNeg","noSREpos","yes.SREpos","noSREneg",
"yes.SREneg","noSEMpos","yes.SEMpos","noSEMneg",
"yes.SEMneg","noSTRpos","yes.STRpos","noSTRneg",
"yes.STRneg","Tot_yes","Tot_no","Tot_yesSRE",
"Tot_noSRE","SelfPosIndex","SelfNegIndex","SRE_con","SEM_con",
"STR_con","Total_con","Prop_SRE_con","Prop_SEM_con","Prop_STR_con"),
measured.vars = c("PropSRE" ,"PropSEM","PropSTR"),
variable.name = "encoding",
value.name = "recall")
SRE_st1.libNP.long <- melt(SRE_st1, id.vars = c("PPt","Recall", "word_list","Filler","TOTAL_Recall",
"SREpos","SEMpos","STRpos", "SREneg","SEMneg","STRneg","TOTAL_Recall",
"maths_score","Tot_pos_recall" ,"Tot_neg_recall","PropSREpos","PropSREneg",
"PropSEMpos","PropSEMneg","PropSTRpos","PropSTRneg",
"SE_mean", "NTB_mean", "Ev_mean", "PSC_mean", "SE.ch1",
"SEch2","SEch3", "SEch4", "NTBch1","NTBch2","NTBch3",
"NTBch4","EVch1","EVch2","EVch3","Attcheck","EVch4",
"PSCch1","PSCch2","PSCch3","PSCch4","Age","Gender",
"Edu_level","PropSREpos","PropPos","PropNeg","noSREpos","yes.SREpos","noSREneg",
"yes.SREneg","noSEMpos","yes.SEMpos","noSEMneg",
"yes.SEMneg","noSTRpos","yes.STRpos","noSTRneg",
"yes.STRneg","Tot_yes","Tot_no","Tot_yesSRE","PropSRE" ,"PropSEM","PropSTR",
"Tot_noSRE","SelfPosIndex","SelfNegIndex","SRE_con","SEM_con",
"STR_con","Total_con","Prop_SRE_con","Prop_SEM_con","Prop_STR_con"),
measured.vars = c("SRE" ,"SEM","STR"),
variable.name = "encoding",
value.name = "recall")
#For conservative SRE/SEM/STR
SRE_st1.con.long <- melt(SRE_st1, id.vars = c("PPt","Recall", "word_list","Filler","TOTAL_Recall","SRE" ,"SEM","STR",
"SREpos","SEMpos","STRpos", "SREneg","SEMneg","STRneg","TOTAL_Recall",
"maths_score","Tot_pos_recall" ,"Tot_neg_recall","PropSREpos","PropSREneg",
"PropSEMpos","PropSEMneg","PropSTRpos","PropSTRneg",
"SE_mean", "NTB_mean", "PropNeg","Ev_mean", "PSC_mean", "SE.ch1",
"SEch2","SEch3", "SEch4", "NTBch1","NTBch2","NTBch3",
"NTBch4","EVch1","EVch2","EVch3","Attcheck","EVch4",
"PSCch1","PSCch2","PSCch3","PSCch4","Age","Gender",
"Edu_level","PropSREpos","PropPos","noSREpos","yes.SREpos","noSREneg",
"yes.SREneg","noSEMpos","yes.SEMpos","noSEMneg",
"yes.SEMneg","noSTRpos","yes.STRpos","noSTRneg",
"yes.STRneg","Tot_yes","Tot_no","Tot_yesSRE",
"PropSRE" ,"PropSEM","PropSTR",
"Tot_noSRE","SelfPosIndex","SelfNegIndex","SRE_con","SEM_con",
"STR_con","Total_con"),
measured.vars = c("Prop_SRE_con","Prop_SEM_con","Prop_STR_con"),
variable.name = "encoding",
value.name = "recall")
#For positive and negative
SRE_st1.posneg.long <- melt(SRE_st1, id.vars = c("PPt","Recall", "word_list","Filler","TOTAL_Recall","SRE" ,"SEM","STR",
"SREpos","SEMpos","STRpos", "SREneg","SEMneg","STRneg","TOTAL_Recall",
"maths_score","Tot_pos_recall" ,"Tot_neg_recall","PropSREpos","PropSREneg",
"PropSEMpos","PropSEMneg","PropSTRpos","PropSTRneg",
"SE_mean", "NTB_mean", "Ev_mean", "PSC_mean", "SE.ch1",
"SEch2","SEch3", "SEch4", "NTBch1","NTBch2","NTBch3",
"NTBch4","EVch1","EVch2","EVch3","Attcheck","EVch4",
"PSCch1","PSCch2","PSCch3","PSCch4","Age","Gender",
"Edu_level","PropSREpos","noSREpos","yes.SREpos","noSREneg",
"yes.SREneg","noSEMpos","yes.SEMpos","noSEMneg",
"yes.SEMneg","noSTRpos","yes.STRpos","noSTRneg",
"yes.STRneg","Tot_yes","Tot_no","Tot_yesSRE",
"PropSRE" ,"PropSEM","PropSTR",
"Tot_noSRE","SelfPosIndex","SelfNegIndex","SRE_con","SEM_con",
"STR_con","Total_con","Prop_SRE_con","Prop_SEM_con","Prop_STR_con"),
measured.vars = c("PropPos","PropNeg"),
variable.name = "valence",
value.name = "recall")
#For positive only
SRE_st1.pos.long <- melt(SRE_st1, id.vars = c("PPt","Recall", "word_list","Filler","TOTAL_Recall","SRE" ,"SEM","STR",
"SREpos","SEMpos","STRpos", "SREneg","SEMneg","STRneg","TOTAL_Recall",
"maths_score","Tot_pos_recall" ,"Tot_neg_recall","PropSREneg",
"PropSEMneg","PropSTRneg",
"SE_mean", "NTB_mean", "Ev_mean", "PSC_mean", "SE.ch1",
"SEch2","SEch3", "SEch4", "NTBch1","NTBch2","NTBch3",
"NTBch4","EVch1","EVch2","EVch3","Attcheck","EVch4",
"PSCch1","PSCch2","PSCch3","PSCch4","Age","Gender",
"Edu_level","noSREpos","yes.SREpos","noSREneg",
"yes.SREneg","noSEMpos","yes.SEMpos","noSEMneg",
"yes.SEMneg","noSTRpos","yes.STRpos","noSTRneg",
"yes.STRneg","Tot_yes","Tot_no","Tot_yesSRE",
"PropSRE" ,"PropSEM","PropSTR","PropPos","PropNeg",
"Tot_noSRE","SelfPosIndex","SelfNegIndex","SRE_con","SEM_con",
"STR_con","Total_con","Prop_SRE_con","Prop_SEM_con","Prop_STR_con"),
measured.vars = c("PropSREpos","PropSEMpos","PropSTRpos"),
variable.name = "pos_encoding",
value.name = "posrecall")
#For negative only
SRE_st1.neg.long <- melt(SRE_st1, id.vars = c("PPt","Recall", "word_list","Filler","TOTAL_Recall","SRE" ,"SEM","STR",
"SREpos","SEMpos","STRpos", "SREneg","SEMneg","STRneg","TOTAL_Recall",
"maths_score","Tot_pos_recall" ,"Tot_neg_recall","PropSREpos",
"PropSEMpos","PropSTRpos",
"SE_mean", "NTB_mean", "Ev_mean", "PSC_mean", "SE.ch1",
"SEch2","SEch3", "SEch4", "NTBch1","NTBch2","NTBch3",
"NTBch4","EVch1","EVch2","EVch3","Attcheck","EVch4",
"PSCch1","PSCch2","PSCch3","PSCch4","Age","Gender",
"Edu_level","noSREpos","yes.SREpos","noSREneg",
"yes.SREneg","noSEMpos","yes.SEMpos","noSEMneg",
"yes.SEMneg","noSTRpos","yes.STRpos","noSTRneg",
"yes.STRneg","Tot_yes","Tot_no","Tot_yesSRE",
"PropSRE" ,"PropSEM","PropSTR","PropPos","PropNeg",
"Tot_noSRE","SelfPosIndex","SelfNegIndex","SRE_con","SEM_con",
"STR_con","Total_con","Prop_SRE_con","Prop_SEM_con","Prop_STR_con"),
measured.vars = c("PropSREneg","PropSEMneg","PropSTRneg"),
variable.name = "neg_encoding",
value.name = "negrecall")
#For all valenced encoding only
SRE_st1.valence.long <- melt(SRE_st1, id.vars = c("PPt","Recall", "word_list","Filler","TOTAL_Recall","SRE" ,"SEM","STR",
"SREpos","SEMpos","STRpos", "SREneg","SEMneg","STRneg","TOTAL_Recall",
"maths_score","Tot_pos_recall" ,"Tot_neg_recall",
"SE_mean", "NTB_mean", "Ev_mean", "PSC_mean", "SE.ch1",
"SEch2","SEch3", "SEch4", "NTBch1","NTBch2","NTBch3",
"NTBch4","EVch1","EVch2","EVch3","Attcheck","EVch4",
"PSCch1","PSCch2","PSCch3","PSCch4","Age","Gender",
"Edu_level","noSREpos","yes.SREpos","noSREneg",
"yes.SREneg","noSEMpos","yes.SEMpos","noSEMneg",
"yes.SEMneg","noSTRpos","yes.STRpos","noSTRneg",
"yes.STRneg","Tot_yes","Tot_no","Tot_yesSRE",
"PropSRE" ,"PropSEM","PropSTR","PropPos","PropNeg",
"Tot_noSRE","SelfPosIndex","SelfNegIndex","SRE_con","SEM_con",
"STR_con","Total_con","Prop_SRE_con","Prop_SEM_con","Prop_STR_con"),
measured.vars = c("PropSREneg","PropSEMneg","PropSTRneg","PropSREpos","PropSEMpos","PropSTRpos"),
variable.name = "valence",
value.name = "recall")
# Means (lib)-------------------------------------------------------------------
describe(SRE_st1$PropSRE)
describe(SRE_st1$PropSEM)
describe(SRE_st1$PropSTR)
mean(SRE_st1$PropSRE)
mean(SRE_st1$PropSEM)
mean(SRE_st1$PropSTR)
# Means (con)-------------------------------------------------------------------
describe(SRE_st1$Prop_SRE_con)
describe(SRE_st1$Prop_SEM_con)
describe(SRE_st1$Prop_STR_con)
# Means (pos and reg from lib data)-------------------------------------------------------------------
describe(SRE_st1$PropSREpos)
mean(SRE_st1$PropSREpos)
sd(SRE_st1$PropSREpos)
describe(SRE_st1$PropSEMpos)
mean(SRE_st1$PropSEMpos)
sd(SRE_st1$PropSEMpos)
describe(SRE_st1$PropSTRpos)
mean(SRE_st1$PropSTRpos)
sd(SRE_st1$PropSTRpos)
describe(SRE_st1$PropSREneg)
mean(SRE_st1$PropSREneg)
sd(SRE_st1$PropSREneg)
describe(SRE_st1$PropSEMneg)
mean(SRE_st1$PropSEMneg)
sd(SRE_st1$PropSEMneg)
describe(SRE_st1$PropSTRneg)
mean(SRE_st1$PropSTRneg)
sd(SRE_st1$PropSTRneg)
describeBy(SRE_st1[,c("PropSRE","PropSEM","PropSTR")],list(SRE_st1$Filler))
describe(SRE_st1$Age)
# ezANOVA for filler by encoding (lib)------------------------------------------
SRE_st1.lib.long$PPt <- factor(SRE_st1.lib.long$PPt)
SRE_st1.lib.long$Filler <- factor(SRE_st1.lib.long$Filler)
ez_fillermodel <- ezANOVA(data = SRE_st1.lib.long, dv=.(value),
wid = .(PPt), between = .(Filler), within = .(variable),
type = 3, detailed = TRUE)
ez_fillermodel
# Looing at recall of number words not proportion (NP)
SRE_st1.libNP.long$PPt <- factor(SRE_st1.libNP.long$PPt)
SRE_st1.libNP.long$Filler <- factor(SRE_st1.libNP.long$Filler)
ez_fillermodel <- ezANOVA(data = SRE_st1.libNP.long, dv=.(recall),
wid = .(PPt), between = .(Filler), within = .(encoding),
type = 3, detailed = TRUE)
ez_fillermodel
# ezANOVA for filler by encoding (con)------------------------------------------
SRE_st1.con.long$PPt <- factor(SRE_st1.con.long$PPt)
SRE_st1.con.long$Filler <- factor(SRE_st1.con.long$Filler)
ez_fillermodel <- ezANOVA(data = SRE_st1.con.long, dv=.(value),
wid = .(PPt), between = .(Filler), within = .(variable),
type = 3, detailed = TRUE)
ez_fillermodel
# Setting contrasts -------------------------------------------------------
SRE_vs_SEM <- c(0,1,0)
SRE_vs_STR <- c(0,0,1)
contrasts(SRE_st1.con.long$encoding) <- cbind(SRE_vs_SEM,SRE_vs_STR)
SRE_vs_SEM <- c(0,1,0)
SRE_vs_STR <- c(0,0,1)
contrasts(SRE_st1.lib.long$encoding) <- cbind(SRE_vs_SEM,SRE_vs_STR)
# Building mixed model encoding (con)-----------------------------
baseline_model <- lme(value~1, random = ~1|PPt, data=SRE_st1.con.long, method = "ML")
encoding_model <- update(baseline_model, .~. + variable)
anova(baseline_model, encoding_model)
summary(encoding_model)
postHocs <- glht(encoding_model, linfct=mcp(variable="Tukey"))
summary(postHocs)
confint(postHocs)
# Building mixed model encoding (lib)-----------------------------
baseline_model <- lme(value~1, random = ~1|PPt, data=SRE_st1.lib.long, method = "ML")
encoding_model <- update(baseline_model, .~. + variable)
anova(baseline_model, encoding_model)
summary(encoding_model)
postHocs <- glht(encoding_model, linfct=mcp(variable="Tukey"))
summary(postHocs)
confint(postHocs)
# Building mixed model for filler by encoding (con)-----------------------------
baseline_model <- lme(value~1, random = ~1|PPt/variable, data=SRE_st1.con.long, method = "ML")
filler_model <- update(baseline_model, .~. + Filler)
encoding_model <- update(filler_model, .~. + variable)
interaction_model <- update(encoding_model, .~. + variable:Filler)
anova(baseline_model, filler_model, encoding_model, interaction_model )
summary(interaction_model)
baseline_model <- lme(recall~1, random = ~1|PPt/encoding, data=SRE_st1.con.long, method = "ML")
encoding_model <- update(baseline_model, .~. + encoding)
postHocs <- glht(encoding_model, linfct=mcp(encoding="Tukey"))
summary(postHocs)
confint(postHocs)
# Building mixed model for filler by encoding (lib)-----------------------------
baseline_model <- lme(recall~1, random = ~1|PPt/encoding, data=SRE_st1.lib.long, method = "ML")
filler_model <- update(baseline_model, .~. + Filler)
encoding_model <- update(filler_model, .~. + encoding)
interaction_model <- update(encoding_model, .~. + encoding:Filler)
anova(baseline_model, filler_model, encoding_model, interaction_model )
summary(interaction_model)
postHocs <- glht(encoding_model, linfct=mcp(encoding="Tukey"))
summary(postHocs)
confint(postHocs)
# Building same model but for words recalled not proportion
SRE_vs_SEM <- c(0,1,0)
SRE_vs_STR <- c(0,0,1)
contrasts(SRE_st1.libNP.long$encoding) <- cbind(SRE_vs_SEM,SRE_vs_STR)
baseline_model <- lme(recall~1, random = ~1|PPt/encoding, data=SRE_st1.libNP.long, method = "ML")
filler_model <- update(baseline_model, .~. + Filler)
encoding_model <- update(filler_model, .~. + encoding)
interaction_model <- update(encoding_model, .~. + encoding:Filler)
anova(baseline_model, filler_model, encoding_model, interaction_model )
summary(interaction_model)
# GGplot looking at encoding (con)----------------------------------
#Calculating st errors for barplot
SRE_st1.con.long.summ <- summarySE(SRE_st1.con.long, measurevar="recall", groupvars=c("encoding"))
ggplot(SRE_st1.con.long.summ, aes(x=encoding, y=recall)) +
geom_bar(position=position_dodge(), stat="identity") +
geom_errorbar(aes(ymin=recall-se, ymax=recall+se),
width=.2,
position=position_dodge(.9))
# GGplot looking at encoding (lib)----------------------------------
#Calculating st errors for barplot
SRE_st1.lib.long.summ <- summarySE(SRE_st1.lib.long, measurevar="recall", groupvars=c("encoding"))
ggplot(SRE_st1.lib.long.summ, aes(x=encoding, y=recall)) +
geom_bar(position=position_dodge(), stat="identity") +
geom_errorbar(aes(ymin=recall-se, ymax=recall+se),
width=.2,
position=position_dodge(.9))
#GGplot for number words not proportion, Calculating st errors for barplot NP
SRE_st1.libNP.long.summ <- summarySE(SRE_st1.libNP.long, measurevar="recall", groupvars=c("encoding"))
print(SRE_st1.libNP.long.summ)
ggplot(SRE_st1.libNP.long.summ, aes(x=encoding, y=recall)) +
geom_bar(position=position_dodge(), stat="identity") +
geom_errorbar(aes(ymin=recall-se, ymax=recall+se),
width=.2,
position=position_dodge(.9))
# GGplot looking at valenced encoding (lib)----------------------------------
#Calculating st errors for barplot
SRE_st1.valence.long.summ <- summarySE(SRE_st1.valence.long, measurevar="recall", groupvars=c("valence"))
print(SRE_st1.valence.long.summ)
ggplot(SRE_st1.valence.long.summ, aes(x=valence, y=recall)) +
geom_bar(position=position_dodge(), stat="identity") +
geom_errorbar(aes(ymin=recall-se, ymax=recall+se),
width=.2,
position=position_dodge(.9))
# Impace of age, gender, edu ----------------------------------------------
baseline_model <- lme(recall~1, random = ~1|PPt/encoding, data=SRE_st1.lib.long, method = "ML")
encoding_model <- update(baseline_model, .~. + encoding)
age_model <- update(encoding_model, .~. + Age)
interaction_model <- update(encoding_model, .~. + encoding:Age)
anova(baseline_model,encoding_model, age_model, interaction_model )
baseline_model <- lme(recall~1, random = ~1|PPt/encoding, data=SRE_st1.lib.long, method = "ML")
encoding_model <- update(baseline_model, .~. + encoding)
gender_model <- update(encoding_model, .~. + Gender)
interaction_model <- update(encoding_model, .~. + encoding:Gender)
anova(baseline_model,encoding_model, gender_model, interaction_model )
baseline_model <- lme(recall~1, random = ~1|PPt/encoding, data=SRE_st1.lib.long, method = "ML")
encoding_model <- update(baseline_model, .~. + encoding)
edu_model <- update(encoding_model, .~. + Edu_level)
interaction_model <- update(encoding_model, .~. + encoding:Edu_level)
anova(baseline_model,encoding_model, edu_model, interaction_model )
# Looking at overall pos/neg recall - dependent ttest --------
dep.t.testSRE <- t.test(SRE_st1$PropPos, SRE_st1$PropNeg, paired = TRUE)
dep.t.testSRE
# ezANOVA for pos/neg ------------------------------------------
colnames(SRE_st1.posneg.long)
SRE_st1.posneg.long$PPt <- factor(SRE_st1.posneg.long$PPt)
ez_fillermodel <- ezANOVA(data = SRE_st1.posneg.long, dv=.(value),
wid = .(PPt), within = .(variable),
type = 3, detailed = TRUE)
ez_fillermodel
# Analysis of positive encoding only ------------------------------------------
colnames(SRE_st1.pos.long)
SRE_st1.pos.long$PPt <- factor(SRE_st1.pos.long$PPt)
ez_fillermodel <- ezANOVA(data = SRE_st1.pos.long, dv=.(value),
wid = .(PPt), within = .(variable),
type = 3, detailed = TRUE)
ez_fillermodel
SRE_vs_SEM <- c(0,1,0)
SRE_vs_STR <- c(0,0,1)
contrasts(SRE_st1.pos.long$variable) <- cbind(SRE_vs_SEM,SRE_vs_STR)
model <- lm(value ~ variable, data = SRE_st1.pos.long)
summary.lm(model)
# Analysis of negative encoding only ------------------------------------------
SRE_st1.neg.long$PPt <- factor(SRE_st1.neg.long$PPt)
ez_fillermodel <- ezANOVA(data = SRE_st1.neg.long, dv=.(value),
wid = .(PPt), within = .(variable),
type = 3, detailed = TRUE)
ez_fillermodel
SRE_vs_SEM <- c(0,1,0)
SRE_vs_STR <- c(0,0,1)
contrasts(SRE_st1.neg.long$variable) <- cbind(SRE_vs_SEM,SRE_vs_STR)
model <- lm(value ~ variable, data = SRE_st1.neg.long)
summary.lm(model)
# Proportions -------------------------------------------------------------
colnames(SRE_st1)
a <- sum(SRE_st1$SREpos)
b <- sum(SRE_st1$SEMpos)
c <- sum(SRE_st1$STRpos)
d <- sum(SRE_st1$SREneg)
e <- sum(SRE_st1$SEMneg)
f <- sum(SRE_st1$STRneg)
total <- a+b+c+d+e+f
PropSREpos <- a/total
PropSEMpos <- b/total
PropSTRpos <- c/total
PropSREneg <- d/total
PropSEMneg <- e/total
PropSTRneg <- f/total
AllTotal <- PropSREpos+PropSEMpos+PropSTRpos+PropSREneg+PropSEMneg+PropSTRneg

## Sheet: R
PPt	Recall	word_list	SRE	PropSRE	SEM	PropSEM	STR	PropSTR	TOTAL_Recall	PropNeg	PropPos	SREpos	PropSREpos	SEMpos	PropSEMpos	STRpos	PropSTRpos	SREneg	PropSREneg	SEMneg	PropSEMneg	STRneg	PropSTRneg	Tot_pos_recall	Tot_neg_recall	Filler	maths_score	SE_mean	SE ch1	SEch2	SEch3	SEch4	NTB_mean	NTBch1	NTBch2	NTBch3	NTBch4	Ev_mean	EVch1	EVch2	EVch3	Attcheck	EVch4	PSC_mean	PSCch1	PSCch2	PSCch3	PSCch4	Age
1	enlightened / wise / courageous / tactful / observant / ignorant / resourceful /	2	1	20	3	60	1	20	5	0	100	1	20	3	60	1	20	0	0	0	0	0	0	5	0	0	0	2.75	1	1	4	1	1.25	4	1	1	1	4.5	4	1	4	4	1	2.5	2	4	2	2	29
2	I revere all the answers	1	0	0	0	0	0	0	0	0	0	0	0	0	0	0	0	0	0	0	0	0	0	0	0	1	4	3.75	2	4	3	4	2.75	4	3	2	4	3	4	4	2	3	2	2.5	3	4	2	3	26
3	helpless, cowardly, wise, adventurous, courageous, optimistic, average, tense, neat, friendly	5	4	40	5	50	1	10	10	40	60	2	20	4	40	0	0	2	20	1	10	1	10	6	4	1	5	2	4	3	2	1	1.75	4	2	2	1	3.75	4	2	3	4	2	2	2	4	2	4	19
4	courageous, wise, tactful, tough, cowardly,	4	3	60	0	0	2	40	5	40	60	3	60	0	0	0	0	0	0	0	0	2	40	3	2	1	5	2.25	3	3	2	1	2.5	3	3	2	2	2.5	3	4	2	4	3	2.25	2	3	2	4	49
5	smug, deceitful, absent-minded, selfish, relaxed, calm, neat, friendly,	3	3	42.8571	1	14.2857	3	42.8571	7	42.8571	57.1429	2	28.5714	0	0	2	28.5714	1	14.2857	1	14.2857	1	14.2857	4	3	1	4	2.25	3	3	2	1	2.25	4	3	2	2	2.25	2	4	2	4	3	2.75	2	2	2	3	33
6	observant patience resilient average kind	1	1	50	1	50	0	0	2	50	50	0	0	1	50	0	0	1	50	0	0	0	0	1	1	1	4	3.25	1	1	2	5	4	2	4	4	4	4.25	4	1	3	4	1	3.5	4	2	4	4	38
7	Resourceful, calm, unreliable, cowardly, stressful, courageous, mean spirited, smart, fearful, strong, powerful	6	2	40	2	40	1	20	5	20	80	2	40	1	20	1	20	0	0	1	20	0	0	4	1	0	0	3	2	3	3	2	4	2	4	4	4	4.75	4	1	5	4	1	4	4	1	4	3	45
8	smug, deceitful, optimistic, friendly, cowardly, confident, meek, dominant	3	0	0	3	60	2	40	5	60	40	0	0	1	20	1	20	0	0	2	40	1	20	2	3	1	5	1	5	1	1	1	3.5	2	4	3	3	1	1	5	1	4	5	1	1	5	1	5	23
9	observant calm courageous deceitful adventurous meek smug selfish confident	3	3	42.8571	2	28.5714	2	28.5714	7	42.8571	57.1429	2	28.5714	1	14.2857	1	14.2857	1	14.2857	1	14.2857	1	14.2857	4	3	0	0	2.75	3	3	2	3	2	5	3	3	1	2.25	2	3	2	4	4	2	1	2	2	5	43
10	Thoughtful courageous conventional tough tactful resourceful observant helpful foolish calm relaxed neat optimistic polite	5	4	33.3333	4	33.3333	4	33.3333	12	25	75	2	16.6667	4	33.3333	3	25	2	16.6667	0	0	1	8.33333	9	3	0	0	3.5	2	5	4	1	5	1	5	5	5	4.75	5	1	5	4	2	3.75	5	2	5	5	26
11	optimistic, careless, absent-minded, selfish, scared, cowardly, foolish, dependable,	6	2	50	2	50	0	0	4	75	25	0	0	1	25	0	0	2	50	1	25	0	0	1	3	1	5	2.75	2	3	3	1	3.5	2	3	3	4	4	3	1	3	4	1	3	4	4	3	3	36
12	thoughtful, smug, relaxed, tense, adventurous, insincere, optimistic	2	4	66.6667	1	16.6667	1	16.6667	6	33.3333	66.6667	2	33.3333	1	16.6667	1	16.6667	2	33.3333	0	0	0	0	4	2	1	3	2.75	2	2	4	1	2.75	3	3	2	3	3	2	2	2	4	2	2.75	2	2	3	4	28
13	Neat, kind, considerate, forgiving	1	1	100	0	0	0	0	1	0	100	1	100	0	0	0	0	0	0	0	0	0	0	1	0	1	5	3.5	4	4	4	4	3.5	4	4	4	4	3	3	3	3	4	3	2.75	3	4	4	4	25
14	wise cautious optimistic cheerful energetic	2	1	50	1	50	0	0	2	0	100	1	50	1	50	0	0	0	0	0	0	0	0	2	0	1	1	4	1	5	5	1	3	3	4	1	4	5	5	1	5	4	1	3.5	3	2	2	1	34
15	average, friendly, dominating, reliable, wise, practical,	1	5	83.3333	1	16.6667	0	0	6	33.3333	66.6667	3	50	1	16.6667	0	0	2	33.3333	0	0	0	0	4	2	0	0	2.25	2	1	3	1	1.25	5	2	1	1	1.5	1	4	1	4	4	2	2	4	2	4	51
16	untrustworthy humble cowardly calm	6	2	66.6667	1	33.3333	0	0	3	66.6667	33.3333	1	33.3333	0	0	0	0	1	33.3333	1	33.3333	0	0	1	2	1	5	1.75	3	1	2	1	1.25	5	2	1	1	2.25	2	3	1	4	3	1.25	1	5	1	4	32
17	Wise , Courageous, Friendly, Selfish , Thoughtful, Careful ,	4	1	100	0	0	0	0	1	0	100	1	100	0	0	0	0	0	0	0	0	0	0	1	0	0	0	3	1	2	3	2	2.5	3	3	3	1	2.75	3	3	2	4	3	2.75	3	3	3	4	27
18	tactful, average, independent, cowardly, courageous, foolish, wise,	1	4	66.6667	1	16.6667	1	16.6667	6	50	50	3	50	0	0	0	0	1	16.6667	1	16.6667	1	16.6667	3	3	1	5	2.25	3	2	3	1	3.66667	2	4	3		3.75	4	2	3	4	2	3.25	3	2	4	4	39
19	adventurous, wise, aloof, courageous, polite, insincere, resourceful, deceitful,	5	2	40	3	60	0	0	5	20	80	2	40	2	40	0	0	0	0	1	20	0	0	4	1	0	0	3	2	2	4	2	2.75	4	4	3	2	3.5	1	1	3	4	1	3	3	2	2	3	32
20	smug, reliable, thoughtful, relaxed, adventurous, talkative, wise,	2	2	33.3333	2	33.3333	2	33.3333	6	16.6667	83.3333	1	16.6667	2	33.3333	2	33.3333	1	16.6667	0	0	0	0	5	1	1	5	2	3	1	3	1	2.75	4	3	3	3	2.75	2	2	2	4	3	2.25	2	3	2	4	61
21	thoughtful, deceitful, conceited, selfish	3	1	33.3333	0	0	2	66.6667	3	66.6667	33.3333	0	0	0	0	1	33.3333	1	33.3333	0	0	1	33.3333	1	2	1	5	1.5	3	1	1	1	1.25	4	1	1	1	1.5	1	4	1	4	4	1.5	1	4	1	4	24
22	trustworthy, wise, friendly, competent, foolish,	4	2	66.6667	1	33.3333	0	0	3	33.3333	66.6667	2	66.6667	0	0	0	0	0	0	1	33.3333	0	0	2	1	1	5	2.5	3	3	3	1	3.25	3	4	3	3	2.5	3	3	2	4	4	3	3	2	3	4	25
23	neglectful resourceful calm nervous absent-minded selfish tense conventional experienced creative	6	4	57.1429	3	42.8571	0	0	7	57.1429	42.8571	2	28.5714	1	14.2857	0	0	2	28.5714	2	28.5714	0	0	3	4	0	0	1.5	4	1	2	1	3	4	4	4	2	2	2	4	2	4	4	3.25	2	1	4	4	63
24	RELIABLE, ADVENTUROUS, HYPOCRITICAL, ABSENT MINDED, OPTIMISTIC, RELAXED, CALM, EXCITED,	3	3	60	2	40	0	0	5	0	100	3	60	2	40	0	0	0	0	0	0	0	0	5	0	0	0	3.5	2	4	3	3	3.75	4	5	4	4	3.5	4	3	3	4	2	2.25	2	4	4	5	51
25	thoughtful, courageous, untrustworthy, deceitful,	2	0	0	3	75	1	25	4	50	50	0	0	2	50	0	0	0	0	1	25	1	25	2	2	0	0	2	2	1	2	1	2.75	3	3	2	3	2.75	3	3	2	4	3	3	3	2	3	4	63
26	Considerate neat	5	0	0	1	100	0	0	1	0	100	0	0	1	100	0	0	0	0	0	0	0	0	1	0	1	4	2	2	1	2	1	2.75	3	3	2	3	2.75	2	3	3	4	3	2.5	2	3	3	4	24
27	observant, relaxed, selfish, resourceful, confident,	3	3	75	1	25	0	0	4	25	75	2	50	1	25	0	0	1	25	0	0	0	0	3	1	1	5	1.5	4	1	2	1	3.25	3	4	3	3	2	2	4	2	4	4	2.25	2	3	3	5	27
28	reliable, deceitful, kind, tactful, friendly, courageous, wise, average, neat, organized,	1	7	87.5	1	12.5	0	0	8	25	75	5	62.5	1	12.5	0	0	2	25	0	0	0	0	6	2	0	0	2.33333	2		2	1	2	4	3	1	2	2.25	2	3	2	4	4	1.25	1	4	1	5	52
29	Calm, friendly, observant, foolish, courageous, absentminded, relaxed, thoughtful, deceitful,	1	4	50	4	50	0	0	8	25	75	3	37.5	3	37.5	0	0	1	12.5	1	12.5	0	0	6	2	0	0	1.5	4	1	2	1	2.75	3	3	2	3	2.25	1	3	2	4	3	2.5	4	3	2	5	29
30	friendly tactful deceitful reliable dependable cowardly courageous selfish thoughtful	1	5	62.5	2	25	1	12.5	8	37.5	62.5	4	50	1	12.5	0	0	1	12.5	1	12.5	1	12.5	5	3	1	5	2	3	1	3	1	3.75	2	4	4	3	4	4	2	3	4	1	3	2	2	4	4	55
31	untrustworthy smug ignorant wise tough absentminded dominating resourceful tidy	2	3	50	2	33.3333	1	16.6667	6	50	33.3333	1	16.6667	1	16.6667	0	0	1	16.6667	1	16.6667	1	16.6667	2	3	0	0	2	4	3	2	1	3	3	4	2	3	2.25	4	4	1	4	4	3.25	3	1	2	3	23
32	calm reliable adventurous relaxed average dependable	1	1	20	3	60	1	20	5	20	80	0	0	3	60	1	20	1	20	0	0	0	0	4	1	1	5	2.5	3	1	3	3	3.5	2	4	3	3	3.75	3	2	3	4	1	2.75	3	4	3	3	33
33	deceitful, wise, trustworthy, friendly, adventurous, practical, conventional, courageous	5	2	28.5714	5	71.4286	0	0	7	28.5714	71.4286	1	14.2857	4	57.1429	0	0	1	14.2857	1	14.2857	0	0	5	2	1	5	1.75	3	1	2	1	1.5	5	2	2	1	2	2	4	1	4	3	1.75	1	4	2	4	22
34	selfish, absent-minded, observant, perceptive, experienced	1	0	0	3	100	0	0	3	33.3333	66.6667	0	0	2	66.6667	0	0	0	0	1	33.3333	0	0	2	1	1	5	1	5	1	1	1	2.25	4	3	2	2	1.5	1	4	1	4	4	1.75	2	4	2	5	61
35	serene, relaxed, deceitful, friendly, untrustworthy, tough, dominating, practical, foolish, educated, powerful,	4	4	50	3	37.5	1	12.5	8	62.5	37.5	2	25	1	12.5	0	0	2	25	2	25	1	12.5	3	5	0	0	2.75	3	3	3	2	3.75	1	4	2	4	4.75	4	1	5	4	1	3.5	4	2	4	4	31
36	thoughtful, ignorant, cowardly, imperious, neat, orderly, selfish, resourceful, ingenious,	2	2	40	2	40	1	20	5	40	60	1	20	2	40	0	0	1	20	0	0	1	20	3	2	1	5	3.5	1	3	4	2	4.5	2	5	4	5	4	4	1	3	4	2	4.5	5	2	5	2	30
37	cowardly, friendly, deceitful, adventurous, thoughtful, selfish	4	3	50	1	16.6667	2	33.3333	6	50	50	2	33.3333	0	0	1	16.6667	1	16.6667	1	16.6667	1	16.6667	3	3	0	0	1.25	4	1	1	1	2.75	3	3	3	2	2.5	2	3	2	4	3	3	3	2	2	3	21
38	courageous, fearful, adventurous, informed, tense, aloof, contempt?, dominant, intelligent, wise, controlling?,	5	2	50	2	50	0	0	4	25	75	1	25	2	50	0	0	1	25	0	0	0	0	3	1	0	0	2	3	1	3	1	2	5	3	3	1	2.75	3	3	2	4	3	2	1	3	2	4	60
39	Inept Educated Thoughtful Helpless Deceitful Courageous Informed Adventurous	4	0	0	0	0	0	0	0	0	0	0	0	0	0	0	0	0	0	0	0	0	0	0	0	0	0	3	4	3	3	4	3.25	3	4	3	3	3.25	3	3	3	4	2	3.5	3	2	3	2	21
40	enlightened, educated, tense, neat, trustworthy, conventional. friendly,	2	2	50	2	50	0	0	4	50	50	0	0	2	50	0	0	2	50	0	0	0	0	2	2	1	5	2.25	4	2	2	3	3.75	2	4	4	3	3.5	4	3	4	4	3	3.25	3	2	4	4	30
41	thoughtful, helpless, observant, wise, tactful, ignorant, deceitful, passive,	5	0	0	4	66.6667	2	33.3333	6	33.3333	66.6667	0	0	3	50	1	16.6667	0	0	1	16.6667	1	16.6667	4	2	0	0	2.25	4	3	3	1	2.25	4	3	3	1	2.75	2	3	2	4	2	2.75	2	2	2	3	32
42	reliable, tough, conceited, resourceful, absent minded,	3	1	33.3333	2	66.6667	0	0	3	33.3333	66.6667	1	33.3333	1	33.3333	0	0	0	0	1	33.3333	0	0	2	1	1	5	1.75	4	1	3	1	2.5	3	3	2	2	4.25	5	2	3	4	1	2.5	2	2	2	4	55
43	observant cowardly selfish aware meek adventurous confident smug tough experienced generous	3	3	42.8571	4	57.1429	0	0	7	57.1429	42.8571	2	28.5714	1	14.2857	0	0	1	14.2857	3	42.8571	0	0	3	4	0	0	3.25	1	2	4	2	4.25	1	4	3	5	4.25	4	2	5	4	2	3.5	3	2	3	2	33
44	friendly neat courageous tactful impotent heedless average thoughtful reliable practical informed educated helpless dominating selfish	1	8	72.7273	3	27.2727	0	0	11	36.3636	63.6364	6	54.5455	1	9.09091	0	0	2	18.1818	2	18.1818	0	0	7	4	1	4	2.25	3	3	2	1	3.5	3	4	3	4	4	3	1	4	4	2	3	3	2	3	4	50
45	cant recall.	2	0	0	0	0	0	0	0	0	0	0	0	0	0	0	0	0	0	0	0	0	0	0	0	0	0	3	4	3	3	4	3.5	3	4	3	4	3	4	3	3	4	4	3	4	4	3	3	28
46	smug conservative absent-minded conceited calm relaxed resourceful trustworthy	3	2	50	2	50	0	0	4	25	75	2	50	1	25	0	0	0	0	1	25	0	0	3	1	1	5	1.75	4	3	1	1	1.75	5	3	2	1	1.5	1	4	1	4	4	1.75	1	3	1	4	27
47	calm, relaxed, deceitful, unobservant, smug, tense,	3	3	50	2	33.3333	1	16.6667	6	50	50	3	50	0	0	0	0	0	0	2	33.3333	1	16.6667	3	3	1	3	1.5	4	1	2	1	3.75	3	5	4	3	4	4	3	4	4	1	3.25	2	2	4	3	22
48	insincere bold cowardly hypocritical helpful confident optimistic observant adventurous meek	3	1	25	3	75	0	0	4	25	75	1	25	2	50	0	0	0	0	1	25	0	0	3	1	1	5	2.75	2	1	2	4	2.5	3	3	2	2	3.25	4	4	3	4	2	2.5	2	4	2	2	33
49	smug / neat / untrustworthy / envious /	2	1	33.3333	1	33.3333	1	33.3333	3	66.6667	33.3333	0	0	1	33.3333	0	0	1	33.3333	0	0	1	33.3333	1	2	1	5	3	1	3	3	1	4	1	4	3	4	4.5	4	1	4	4	1	4.25	4	1	3	1	33
50	calm ironic intelligent	3	1	100	0	0	0	0	1	0	100	1	100	0	0	0	0	0	0	0	0	0	0	1	0	1	3	3.5	2	4	5	1	1.75	3	1	1	2	4.5	4	1	4	4	1	2.75	2	3	2	2	47
51	smug reliable dependable friendly tactful deceptive courageous absent-minded neat untrustworthy educated wise	1	5	62.5	2	25	1	12.5	8	25	75	5	62.5	1	12.5	0	0	0	0	1	12.5	1	12.5	6	2	0	0	1.75	3	1	2	1	2.25	4	3	2	2	2.75	3	4	3	4	3	2.25	2	3	2	4	28
52	courageous smug deceitful average educated reliable thoughtful dominating neat	1	6	75	1	12.5	1	12.5	8	50	50	3	37.5	1	12.5	0	0	3	37.5	0	0	1	12.5	4	4	0	0	2.25	3	1	1	4	3	2	3	2	3	2.75	3	3	2	4	3	2.25	2	3	2	4	40
53	calm tense observant	3	2	66.6667	1	33.3333	0	0	3	33.3333	66.6667	2	66.6667	0	0	0	0	0	0	1	33.3333	0	0	2	1	1	3	3.5	3	3	4	4	3.75	3	4	4	4	3.75	3	1	2	4	1	3	3	3	3	3	63
54	deceitful / tough / optimistic / selfish / dominating / cowardly / courageous /	2	3	42.8571	3	42.8571	1	14.2857	7	57.1429	28.5714	1	14.2857	1	14.2857	0	0	1	14.2857	2	28.5714	1	14.2857	2	4	0	0	1	5	1	1	1	2	4	2	1	3	2	2	4	2	4	4	1	1	5	1	5	47
55	Tactful / Brave / Average / Weak /	2	0	0	1	100	0	0	1	0	100	0	0	1	100	0	0	0	0	0	0	0	0	1	0	1	5	3	2	3	4	1	2	4	2	1	3	2	3	4	2	4	5	2.25	3	4	2	4	19
56	tense / observant / selfish / educated / calm / smug / experienced / courageous /	3	4	57.1429	2	28.5714	1	14.2857	7	42.8571	57.1429	3	42.8571	0	0	1	14.2857	1	14.2857	2	28.5714	0	0	4	3	1	5	3.5	2	3	4	3	2.75	3	3	2	3	4	3	1	3	4	1	2.75	2	3	2	2	55
57	cowardly / tough / unreliable / deceitful / uncommon / /	6	1	25	2	50	1	25	4	75	25	1	25	0	0	0	0	0	0	2	50	1	25	1	3	0	0	1.25	4	1	1	1	2.5	3	3	2	2	3.5	3	3	3	4	1	2.75	3	2	3	5	39
58	smug / foolish / thoughtful /	3	1	33.3333	1	33.3333	1	33.3333	3	66.6667	33.3333	0	0	0	0	1	33.3333	1	33.3333	1	33.3333	0	0	1	2	0	0	2.75	2	2	2	3	3	3	3	4	2	2.75	3	3	2	4	3	2.5	2	3	2	3	22
59	foolish, cowardly, deceitful, optimistic, absent-minded,	3	1	25	2	50	1	25	4	75	25	0	0	1	25	0	0	1	25	1	25	1	25	1	3	1	5	3	1	3	3	1	3.5	1	3	3	3	4.25	3	1	4	4	1	3	3	4	3	2	36
60	smug practical average deceitful experienced helpless thoughtful tactful dominant absent-minded	1	5	62.5	2	25	1	12.5	8	50	50	3	37.5	1	12.5	0	0	2	25	1	12.5	1	12.5	4	4	1	5	1.5	3	1	1	1	1.75	5	2	2	2	1.25	1	5	2	4	5	1.75	2	4	1	4	27
61	tough, reliable, smug, conceited, stern, judgmental.	3	1	33.3333	2	66.6667	0	0	3	66.6667	33.3333	1	33.3333	0	0	0	0	0	0	2	66.6667	0	0	1	2	1	5	2.25	4	5	1	1	2.5	4	4	2	2	2	2	4	2	4	4	1.75	2	4	2	5	42
62	optimistic, helpless, resourceful, calm,	6	2	50	2	50	0	0	4	25	75	1	25	2	50	0	0	1	25	0	0	0	0	3	1	1	5	2.25	3	3	2	1	2	4	2	2	2	1.5	1	4	1	4	4	2.75	2	2	2	3	48
63	untrustworthy, calm, ingenious, conventional, reliable, careless, absent-minded, common,	6	3	75	1	25	0	0	4	50	50	2	50	0	0	0	0	1	25	1	25	0	0	2	2	1	5	2	4	3	2	1	2.75	2	3	2	2	2.25	4	4	1	4	4	2.25	2	3	2	4	58
64	resourceful ingenious calm unreliable deceitful selfish humble loose	6	3	60	1	20	1	20	5	40	60	2	40	1	20	0	0	1	20	0	0	1	20	3	2	1	5	1.5	4	1	2	1	1	5	1	1	1	1.75	2	4	1	4	4	1	1	5	1	5	56
65	insincere, wise, intrepid, adventurous, calm, ingenious, thoughtful, dominating,	6	1	20	1	20	3	60	5	20	80	1	20	1	20	2	40	0	0	0	0	1	20	4	1	0	0	2.5	2	2	3	1	2.5	3	3	2	2	3.75	4	2	3	4	2	2.75	2	2	2	3	53
66	smug / trustworthy / reliable / neglectful / heedless / wise /	1	1	25	2	50	1	25	4	50	50	1	25	1	25	0	0	0	0	1	25	1	25	2	2	0	0	3	2	3	3	2	4	2	4	4	4	4.25	4	1	4	4	2	3.75	4	2	4	3	41
67	Enlightened wise courageous impolite practical functional tactful	2	0	0	4	100	0	0	4	0	100	0	0	4	100	0	0	0	0	0	0	0	0	4	0	0	0	2.25	3	1	2	3	2	3	2	2	1	2	2	3	1	4	4	2	1	3	2	4	29
68	neglectful,cowardly,reliable,scared,	6	2	66.6667	1	33.3333	0	0	3	66.6667	33.3333	1	33.3333	0	0	0	0	1	33.3333	1	33.3333	0	0	1	2	0	0	4.25	2	4	4	5	2.5	4	3	3	2	2.5	2	3	2	4	3	2.5	2	3	2	3	22
69	observant, absent-minded, courageous, reliable, confident, helpless,	3	3	75	0	0	1	25	4	25	75	2	50	0	0	1	25	1	25	0	0	0	0	3	1	0	0	3	3	3	3	3	2	4	2	2	2	2	1	3	1	4	3	2	1	3	1	3	28
70	observant calm relaxed reliable trustworthy smug tense foolish wise	3	5	62.5	2	25	1	12.5	8	37.5	62.5	4	50	0	0	1	12.5	1	12.5	2	25	0	0	5	3	0	0	1.75	4	2	2	1	3.25	2	3	3	3	3.75	3	1	2	4	1	3.75	3	1	3	2	47
71	neat, wise, selfish, unreliable, crazy, foolish, absentminded, courageous, practical, tactful	4	5	62.5	3	37.5	0	0	8	25	75	5	62.5	1	12.5	0	0	0	0	2	25	0	0	6	2	1	5	1.75	3	1	2	1	3.75	2	4	3	4	3	3	3	3	4	3	3.25	3	2	3	3	26
72	conceited / absent-minded / adventurous / foolish / selfish / experienced / deceitful /	3	3	60	1	20	1	20	5	60	40	1	20	1	20	0	0	2	40	0	0	1	20	2	3	0	0	2.25	3	3	2	1	3.5	2	3	3	4	5	5	1		4	1	3.75	4	1	3	3	21
73	Inept, courageous, friendly, educated, deceitful	4	3	100	0	0	0	0	3	33.3333	66.6667	2	66.6667	0	0	0	0	1	33.3333	0	0	0	0	2	1	0	0	1.75	2	1	1	1	1	5	1	1	1	3.75	3	1	2	4	1	1.25	1	4	1	5	22
74	nice, neat, untrustworthy, courageous, wise, tactful, friendly, deceitful, dominating,	4	7	87.5	1	12.5	0	0	8	37.5	62.5	5	62.5	0	0	0	0	2	25	1	12.5	0	0	5	3	1	5	1.75	3	1	2	1	3.25	3	4	3	3	2.75	3	2	2	4	4	3	3	2	3	4	26
75	reliable foolish trustful	6	2	100	0	0	0	0	2	50	50	1	50	0	0	0	0	1	50	0	0	0	0	1	1	0	0	4	1	5	5	1	2.25	3	2	2	2	4	5	1	5	4	5	1.5	1	5	1	3	36
76	thoughtful / cowardly / friendly / informed / relaxed / calm / dominant / wise / courageous / adventurous / selfish /	4	4	44.4444	3	33.3333	2	22.2222	9	22.2222	77.7778	4	44.4444	2	22.2222	1	11.1111	0	0	1	11.1111	1	11.1111	7	2	1	3	1.75	3	2	1	1	2	4	3	2	1	4	4	2	3	4	1	3	3	2	2	3	24
77	courteous, hard, selfish	5	0	0	0	0	1	100	1	100	0	0	0	0	0	0	0	0	0	0	0	1	100	0	1	1	3	3	5	5	1	5	2.25	3	1	3	2	3.75	3	2	3	4	1	2.5	2	4	1	1	47
78	enlightened, tense, calm, wise, productive,	2	1	33.3333	1	33.3333	1	33.3333	3	33.3333	66.6667	0	0	1	33.3333	1	33.3333	1	33.3333	0	0	0	0	2	1	0	0	3.5	1	3	4	2	4.75	1	5	4	5	4	5	2	3	4	2	3.5	4	5	5	2	32
79	relaxed calm observant absent minded deceitful meek adventurous selfish	3	4	66.6667	1	16.6667	1	16.6667	6	33.3333	66.6667	3	50	1	16.6667	0	0	1	16.6667	0	0	1	16.6667	4	2	1	5	2.5	3	3	3	1	3.5	2	4	3	3	3.5	4	3	4	4	3						57
80	helpless deceitful experienced	6	2	66.6667	0	0	1	33.3333	3	66.6667	33.3333	1	33.3333	0	0	0	0	1	33.3333	0	0	1	33.3333	1	2	0	0	2.75	3	3	3	2	3.5	2	4	3	3	3.5	3	2	3	4	2	3.25	3	2	3	3	41
81	deceitful, relaxed, calm, reliable, thoughtful, tense	1	2	33.3333	3	50	1	16.6667	6	33.3333	66.6667	1	16.6667	3	50	0	0	1	16.6667	0	0	1	16.6667	4	2	1	5	2	4	2	3	1	2.5	4	4	2	2	3	4	3	2	4	3	2.5	2	2	2	4	39
82	neglectful, observant, foolish, abundant,	6	3	100	0	0	0	0	3	66.6667	33.3333	1	33.3333	0	0	0	0	2	66.6667	0	0	0	0	1	2	0	0	3.25	1	3	4	1	4	2	4	4	4	2.75	2	2	2	4	3	3.75	3	1	4	3	49
83	Optimistic, authentic, deceitful, courageous, tactful, wise, resourceful,	5	2	33.3333	4	66.6667	0	0	6	16.6667	83.3333	2	33.3333	3	50	0	0	0	0	1	16.6667	0	0	5	1	0	0	1.5	3	1	1	1	2.75	4	3	3	3	3.75	4	3	4	4	2	3.25	3	1	3	4	35
84	neat, experienced, thoughtful, careless, irresponsible, adventurous, forgetful, relaxed,	6	2	40	1	20	2	40	5	0	100	2	40	1	20	2	40	0	0	0	0	0	0	5	0	0	0	1.75	3	1	2	1	2.25	4	3	2	2	2	2	3	1	4	4	2.25	2	3	2	4	36
85	enlightened, smug, authentic, calm, tactful,	2	1	33.3333	1	33.3333	1	33.3333	3	33.3333	66.6667	0	0	1	33.3333	1	33.3333	1	33.3333	0	0	0	0	2	1	0	0	3.75	1	4	5	1	1.75	5	2	1	3	2	2	4	1	4	3	2.25	1	2	2	4	24
86	resilient / tough / calm / wise / deceitful / unstable / relaxed /	4	2	40	2	40	1	20	5	40	60	1	20	2	40	0	0	1	20	0	0	1	20	3	2	1	5	1.75	3	1	2	1	2	4	2	2	2	2.5	2	3	2	4	3	1.75	1	4	2	4	71
87	tactful, selfish, giving, knowledgeable	2	0	0	1	50	1	50	2	50	50	0	0	1	50	0	0	0	0	0	0	1	50	1	1	0	0	3.25	2	2	3	4	2.5	4	2	3	3	2.25	2	5	4	4	4	3	3	4	4	3	41
88	careless / observant / absent-minded /	6	1	100	0	0	0	0	1	0	100	1	100	0	0	0	0	0	0	0	0	0	0	1	0	1	5	3.33333	3	4	3		2.5	4	3	3	2	2.75	3	3	3	4	4	2.5	2	3	3	4	20
89	untrustworthy, calm. wise, optimistic, cowardly, courageous, friendly, tense, adventurous, neat, dominating, educated,	2	4	36.3636	5	45.4545	2	18.1818	11	36.3636	63.6364	2	18.1818	4	36.3636	1	9.09091	2	18.1818	1	9.09091	1	9.09091	7	4	1	5	2.5	2	2	3	1	4	2	4	3	5	4	4	1	3	4	2	3.5	3	1	3	3	43
90	Sharp, jagged edges. Bright, dull. High contrast, Low contrast. Round, curved. Clear, dark. Vertically aligned, Horizontally aligned.	4	0	0	0	0	0	0	0	0	0	0	0	0	0	0	0	0	0	0	0	0	0	0	0	1	5	1.75	4	2	2	1	2.25	4	3	2	2	1.25	1	4	1	4	5	2	2	4	2	4	26
91	experienced neglectful wise absent-minded	6	2	66.6667	0	0	1	33.3333	3	33.3333	66.6667	1	33.3333	0	0	1	33.3333	1	33.3333	0	0	0	0	2	1	1	5	3	2	2	4	2	2.75	3	3	3	2	2.5	3	4	2	4	3	2.75	2	2	3	4	30
92	reliable / friendly / observant /	6	2	66.6667	0	0	1	33.3333	3	0	100	2	66.6667	0	0	1	33.3333	0	0	0	0	0	0	3	0	1	4	2	3	1	3	1	2	5	3	2	2	4.5	5	1	4	4	2	2.25	2	2	1	4	37
93	enlightened wise functional tough deceitful resourceful ignorant neat	2	2	40	3	60	0	0	5	20	60	1	20	2	40	0	0	0	0	1	20	0	0	3	1	0	0	2.5	3	3	2	2	2.5	3	3	1	3	5	5	1	5	4	1	3	5	5	3	3	25
94	courageous / calm / informed / educated /	1	1	50	1	50	0	0	2	0	100	1	50	1	50	0	0	0	0	0	0	0	0	2	0	1	5	1.5	3	1	1	1	2	5	3	3	1	1.75	1	4	1	4	3	2.25	1	2	2	4	60
95	calm, resourceful, strong, cowardly, afraid, intrepid, untrustworthy	6	2	50	2	50	0	0	4	50	50	1	25	1	25	0	0	1	25	1	25	0	0	2	2	1	5	1.25	4	1	1	1	3	2	3	3	2	2.5	2	3	2	4	3	2.75	2	2	3	4	33
96	courageous / dependable / deceitful / cowardly / unreliable / calm / nervous / irritated / selfish / friendly / neat / absent-minded / wise / average / thoughtful / rational / irresponsible /	1	7	63.6364	3	27.2727	1	9.09091	11	36.3636	63.6364	5	45.4545	2	18.1818	0	0	2	18.1818	1	9.09091	1	9.09091	7	4	1	3	3.5	1	4	2	3	2.5	3	3	2	2	1.5	1	4	1	4	4	3.5	4	4	3	1	24
97	wise / tactful	2	0	0	2	100	0	0	2	0	100	0	0	2	100	0	0	0	0	0	0	0	0	2	0	1	4	3.75	2	4	3	4	3.25	3	4	4	2	3.5	3	2	4	4	3	2.75	4	4	2	3	28
98	courageous, helpless, intact, deceitful, relaxed. hopeless, helpful, discouraged, educated, informed, deceptive, calm, compassion,	4	2	40	3	60	0	0	5	40	60	1	20	2	40	0	0	1	20	1	20	0	0	3	2	0	0	1.75	4	2	2	1	3.5	3	4	4	3	3	3	3	3	4	3	3.5	4	2	3	3	37
99	Tense, unconventional, timid, resourceful, cowardly, spontaneous, polite, average	2	4	80	1	20	0	0	5	80	20	1	20	0	0	0	0	3	60	1	20	0	0	1	4	0	0	3	2	3	3	2	4.25	2	4	4	5	4.75	5	1	5	4	2	4.25	5	1	4	3	52
100	resourceful absent-minded insincere experienced observant	6	2	66.6667	1	33.3333	0	0	3	0	100	2	66.6667	1	33.3333	0	0	0	0	0	0	0	0	3	0	0	0	2	2	1	2	1	3	3	3	3	3	2.75	2	3	2	4	2	2.75	3	3	3	4	46
101	Friendly, average, reliable, heedless, negligent,	1	2	66.6667	1	33.3333	0	0	3	33.3333	66.6667	1	33.3333	1	33.3333	0	0	1	33.3333	0	0	0	0	2	1	0	0	3.25	3	4	3	3	3.5	4	4	4	4	2.75	3	3	2	4	3	3.5	3	2	4	3	29
102	cowardly courageous optimistic daring	5	2	66.6667	1	33.3333	0	0	3	33.3333	66.6667	1	33.3333	1	33.3333	0	0	1	33.3333	0	0	0	0	2	1	1	5	4.25	1	4	5	3	4.5	2	5	4	5	3.5	4	3	3	4	2	4.25	5	2	4	2	43
103	Adventurous / ambitious / self-centred / intrepid / disciplined / knowledgeable /	6	0	0	1	100	0	0	1	0	100	0	0	1	100	0	0	0	0	0	0	0	0	1	0	0	0	4	2	4	5	3	4.25	2	4	4	5	3.75	4	2	5	4	4	4	4	2	4	2	20
[truncated: 27 more columns]
