# Supplementary material for: An online paradigm for exploring the self-reference effect
Source: PLoS One. 2017 May 4;12(5):e0176611. doi: 10.1371/journal.pone.0176611 (PMC5417556; doi:10.1371/journal.pone.0176611)
Supplement: S1 Appendix — All files are available in S1. (ZIP) [file pone.0176611.s001.zip › SRE_study2.xlsx]

## Sheet: R syntax
setwd("/Users/sarahbentley/Dropbox/Method paper/Methods paper_data/R data/Study 2")
SRE_st2 <- read.csv("SRE_study2_Rcsv.csv")
# INSTRUCTIONS ------------------------------------------------------------
# Save the worksheet called R into another excel document and name it 'SRE_study2_Rcsv.csv'. Make sure you save it out as a csv file
# Put the csv file in your R directory and amend the directory root (setwd)
# Run the syntax below
# Installing packages -----------------------------------------------------
install.packages("ggplot2")
install.packages("multcomp")
install.packages("nlme")
install.packages("ez")
install.packages("reshape2")
install.packages("pastecs")
install.packages("WRS2")
install.packages("plyr")
install.packages("Rmisc")
install.packages("Hmisc")
install.packages("psych")
install.packages("QuantPsyc")
library("ggplot2")
library("multcomp")
library("nlme")
library("ez")
library("reshape2")
library("pastecs")
library("WRS2")
library("plyr")
library("Rmisc")
library("Hmisc")
library("car")
library("psych")
library("QuantPsyc")
names(SRE_st2)
str(SRE_st2$Attcheck)
# Removing attention checks -----------------------------------------------
SRE_st2 <- subset(SRE_st2, Attcheck == 4)
# Making the data into long format ----------------------------------------
names(SRE_st2)
#For liberal SRE/SEM/STR
SRE_st2.lib.long <- melt(SRE_st2, id.vars = c("Ppt","Recall","Word_list","Maths_score","SE_Mean","Bel_mean",
"CON_mean","ME_mean","EV_mean","Attcheck","EVch4_R","Age",
"Gender_cat","Edu.level","SRE","SEM","STR","Total_words",
"Prop_Pos","Prop_Neg",
"SREpos","Prop_SREpos","SEMpos","Prop_SEMpos","STRpos",
"Prop_STRpos","SREneg","Prop_SREneg","SEMneg","Prop_SEMneg",
"STRneg","Prop_STRneg","Prop_SREcon","Prop_SEMcon","Prop_STRcon"),
measured.vars = c("Prop_SRE" ,"Prop_SEM","Prop_STR"),
variable.name = "encoding",
value.name = "recall")
#For conservative SRE/SEM/STR
SRE_st2.con.long <- melt(SRE_st2, id.vars = c("Ppt","Recall","Word_list","Maths_score","SE_Mean","Bel_mean",
"CON_mean","ME_mean","EV_mean","Attcheck","EVch4_R","Age",
"Gender_cat","Edu.level","SRE","SEM","STR","Total_words",
"Prop_Pos","Prop_Neg","Prop_SRE" ,"Prop_SEM","Prop_STR",
"SREpos","Prop_SREpos","SEMpos","Prop_SEMpos","STRpos",
"Prop_STRpos","SREneg","Prop_SREneg","SEMneg","Prop_SEMneg",
"STRneg","Prop_STRneg"),
measured.vars = c("Prop_SREcon","Prop_SEMcon","Prop_STRcon"),
variable.name = "encoding",
value.name = "recall")
#For positive and negative
SRE_st2.posneg.long <- melt(SRE_st2, id.vars = c("Ppt","Recall","Word_list","Maths_score","SE_Mean","Bel_mean",
"CON_mean","ME_mean","EV_mean","Attcheck","EVch4_R","Age",
"Gender_cat","Edu.level","SRE","SEM","STR","Total_words",
"Prop_SRE" ,"Prop_SEM","Prop_STR",
"SREpos","Prop_SREpos","SEMpos","Prop_SEMpos","STRpos",
"Prop_STRpos","SREneg","Prop_SREneg","SEMneg","Prop_SEMneg",
"STRneg","Prop_STRneg","Prop_SREcon","Prop_SEMcon","Prop_STRcon"),
measured.vars = c("Prop_Pos","Prop_Neg"),
variable.name = "valence",
value.name = "recall")
#For positive only
SRE_st2.pos.long <- melt(SRE_st2, id.vars = c("Ppt","Recall","Word_list","Maths_score","SE_Mean","Bel_mean",
"CON_mean","ME_mean","EV_mean","Attcheck","EVch4_R","Age",
"Gender_cat","Edu.level","SRE","SEM","STR","Total_words",
"Prop_Pos","Prop_Neg","Prop_SRE" ,"Prop_SEM","Prop_STR",
"SREpos","SEMpos","STRpos",
"SREneg","Prop_SREneg","SEMneg","Prop_SEMneg",
"STRneg","Prop_STRneg","Prop_SREcon","Prop_SEMcon","Prop_STRcon"),
measured.vars = c("Prop_SREpos","Prop_SEMpos","Prop_STRpos"),
variable.name = "pos_encoding",
value.name = "posrecall")
#For negative only
SRE_st2.neg.long <- melt(SRE_st2, id.vars = c("Ppt","Recall","Word_list","Maths_score","SE_Mean","Bel_mean",
"CON_mean","ME_mean","EV_mean","Attcheck","EVch4_R","Age",
"Gender_cat","Edu.level","SRE","SEM","STR","Total_words",
"Prop_Pos","Prop_Neg","Prop_SRE" ,"Prop_SEM","Prop_STR",
"SREpos","SEMpos","STRpos","Prop_SREpos","Prop_SEMpos","Prop_STRpos",
"SREneg","SEMneg",
"STRneg","Prop_SREcon","Prop_SEMcon","Prop_STRcon"),
measured.vars = c("Prop_SREneg","Prop_SEMneg","Prop_STRneg"),
variable.name = "neg_encoding",
value.name = "negrecall")
#For all valenced recall
SRE_st2.valence.long <- melt(SRE_st2, id.vars = c("Ppt","Recall","Word_list","Maths_score","SE_Mean","Bel_mean",
"CON_mean","ME_mean","EV_mean","Attcheck","EVch4_R","Age",
"Gender_cat","Edu.level","SRE","SEM","STR","Total_words",
"Prop_Pos","Prop_Neg","Prop_SRE" ,"Prop_SEM","Prop_STR",
"Prop_SREpos","Prop_SEMpos",
"Prop_STRpos","Prop_SREneg","Prop_SEMneg",
"Prop_STRneg","Prop_SREcon","Prop_SEMcon","Prop_STRcon"),
measured.vars = c("SREpos","SEMpos","STRpos","SREneg","SEMneg","STRneg"),
variable.name = "encoding",
value.name = "recall")
# Means (lib)-------------------------------------------------------------------
describe(SRE_st2$Prop_SRE)
describe(SRE_st2$Prop_SEM)
describe(SRE_st2$Prop_STR)
# Means (con)-------------------------------------------------------------------
describe(SRE_st2$Prop_SREcon)
describe(SRE_st2$Prop_SEMcon)
describe(SRE_st2$Prop_STRcon)
# Means (lib valence)-------------------------------------------------------------------
describe(SRE_st2$Prop_SREpos)
describe(SRE_st2$Prop_SEMpos)
describe(SRE_st2$Prop_STRpos)
describe(SRE_st2$Prop_SREneg)
describe(SRE_st2$Prop_SEMneg)
describe(SRE_st2$Prop_STRneg)
describe(SRE_st2$Prop_Pos)
describe(SRE_st2$Age)
# ezANOVA for filler by encoding (lib)------------------------------------------
SRE_st2.lib.long$Ppt <- factor(SRE_st2.lib.long$Ppt)
ez_fillermodel <- ezANOVA(data = SRE_st2.lib.long, dv=.(recall),
wid = .(Ppt), within = .(encoding),
type = 3, detailed = TRUE)
ez_fillermodel
# ezANOVA for filler by encoding (con)------------------------------------------
SRE_st2.con.long$Ppt <- factor(SRE_st2.con.long$Ppt)
ez_fillermodel <- ezANOVA(data = SRE_st2.con.long, dv=.(recall),
wid = .(Ppt), within = .(encoding),
type = 3, detailed = TRUE)
ez_fillermodel
# Setting contrasts -------------------------------------------------------
SRE_vs_SEM <- c(0,1,0)
SRE_vs_STR <- c(0,0,1)
contrasts(SRE_st2.con.long$encoding) <- cbind(SRE_vs_SEM,SRE_vs_STR)
SRE_vs_SEM <- c(0,1,0)
SRE_vs_STR <- c(0,0,1)
contrasts(SRE_st2.lib.long$encoding) <- cbind(SRE_vs_SEM,SRE_vs_STR)
# Building mixed model for encoding (con)-----------------------------
baseline_model <- lme(recall~1, random = ~1|Ppt/encoding, data=SRE_st2.con.long, method = "ML",na.action = na.exclude)
encoding_model <- update(baseline_model, .~. + encoding)
anova(baseline_model, encoding_model)
summary(encoding_model)
postHocs <- glht(encoding_model, linfct=mcp(encoding="Tukey"))
summary(postHocs)
confint(postHocs)
# Building mixed model for filler by encoding (lib)-----------------------------
baseline_model <- lme(recall~1, random = ~1|Ppt/encoding, data=SRE_st2.lib.long, method = "ML",na.action = na.exclude)
encoding_model <- update(baseline_model, .~. + encoding)
anova(baseline_model, encoding_model)
summary(encoding_model)
postHocs <- glht(encoding_model, linfct=mcp(encoding="Tukey"))
summary(postHocs)
confint(postHocs)
# GGplot looking at encoding (con)----------------------------------
#Calculating st errors for barplot
SRE_st2.con.long.summ <- summarySE(SRE_st2.con.long, measurevar="recall", groupvars=c("encoding"),na.rm = TRUE)
print(SRE_st2.con.long.summ)
ggplot(SRE_st2.con.long.summ, aes(x=encoding, y=recall)) +
geom_bar(position=position_dodge(), stat="identity") +
geom_errorbar(aes(ymin=recall-se, ymax=recall+se),
width=.2,
position=position_dodge(.9))
# GGplot looking at encoding (lib)----------------------------------
#Calculating st errors for barplot
SRE_st2.lib.long.summ <- summarySE(SRE_st2.lib.long, measurevar="recall", groupvars=c("encoding"))
print(SRE_st2.lib.long.summ)
ggplot(SRE_st2.lib.long.summ, aes(x=encoding, y=recall)) +
geom_bar(position=position_dodge(), stat="identity") +
geom_errorbar(aes(ymin=recall-se, ymax=recall+se),
width=.2,
position=position_dodge(.9))
# GGplot looking at valenced encoding (lib)----------------------------------
#Calculating st errors for barplot
SRE_st2.valence.long.summ <- summarySE(SRE_st2.valence.long, measurevar="recall", groupvars=c("encoding"))
print(SRE_st2.valence.long.summ)
ggplot(SRE_st2.valence.long.summ, aes(x=encoding, y=recall)) +
geom_bar(position=position_dodge(), stat="identity") +
geom_errorbar(aes(ymin=recall-se, ymax=recall+se),
width=.2,
position=position_dodge(.9))
#Changing order of levels of variable for better graph display
levels(SRE_st1_valence.long$encoding)
SRE_st1_valence.long$encoding = factor(SRE_st1_valence.long$encoding,levels(SRE_st1_valence.long$encoding)[c(1,3,5,2,4,6)])
# Impace of age, gender, edu ----------------------------------------------
# Contrasts
str(SRE_st2.lib.long_complete$encoding)
SRE_vs_SEM <- c(0,1,0)
SRE_vs_STR <- c(0,0,1)
contrasts(SRE_st2.lib.long$encoding) <- cbind(SRE_vs_SEM,SRE_vs_STR)
# Removing imcomplete data
SRE_st2.lib.long_complete <- SRE_st2.lib.long[complete.cases(SRE_st2.lib.long), ]
str(SRE_st2.lib.long_complete)
str(SRE_st2.lib.long)
# Age
baseline_model <- lme(recall~1, random = ~1|Ppt/encoding, data=SRE_st2.lib.long_complete, method = "ML",na.action = na.include)
age_model <- update(baseline_model, .~. + Age,na.action = na.include)
encoding_model <- update(age_model, .~. + encoding,na.action = na.include)
interaction_model <- update(encoding_model, .~. + Age:encoding,na.action = na.include)
anova(baseline_model,age_model,encoding_model,interaction_model)
summary (interaction_model)
# Gender
baseline_model <- lme(recall~1, random = ~1|Ppt/encoding, data=SRE_st2.lib.long_complete, method = "ML",na.action = na.include)
gender_model <- update(baseline_model, .~. + Gender_cat,na.action = na.include)
encoding_model <- update(gender_model, .~. + encoding,na.action = na.include)
interaction_model <- update(encoding_model, .~. + Gender_cat:encoding,na.action = na.include)
anova(baseline_model,gender_model,encoding_model,interaction_model)
summary (interaction_model)
# Education
baseline_model <- lme(recall~1, random = ~1|Ppt/encoding, data=SRE_st2.lib.long_complete, method = "ML",na.action = na.include)
edu_model <- update(baseline_model, .~. + Edu.level,na.action = na.include)
encoding_model <- update(edu_model, .~. + encoding,na.action = na.include)
interaction_model <- update(encoding_model, .~. + Edu.level:encoding,na.action = na.include)
anova(baseline_model,edu_model,encoding_model,interaction_model)
summary (interaction_model)
# Looking at overall pos/neg recall - dependent ttest --------
dep.t.testPosNeg <- t.test(SRE_st2$Prop_Pos, SRE_st2$Prop_Neg, paired = TRUE)
dep.t.testPosNeg
dep.t.testSREposneg <- t.test(SRE_st2$Prop_SREpos, SRE_st2$Prop_SREneg, paired = TRUE)
dep.t.testSREposneg
dep.t.testSEMposneg <- t.test(SRE_st2$Prop_SEMpos, SRE_st2$Prop_SEMneg, paired = TRUE)
dep.t.testSEMposneg
dep.t.testSTRposneg <- t.test(SRE_st2$Prop_STRpos, SRE_st2$Prop_STRneg, paired = TRUE)
dep.t.testSTRposneg
# ezANOVA for pos/neg ------------------------------------------
# Removing imcomplete data
SRE_st2.posneg.long_complete <- SRE_st2.posneg.long[complete.cases(SRE_st2.posneg.long), ]
str(SRE_st2.posneg.long_complete)
str(SRE_st2.posneg.long)
# Analysis of positive encoding only ------------------------------------------
SRE_st2.pos.long$Ppt <- factor(SRE_st2.pos.long$Ppt)
ez_fillermodel3 <- ezANOVA(data = SRE_st2.pos.long, dv=.(value),
wid = .(Ppt), within = .(variable),
type = 3, detailed = TRUE)
ez_fillermodel3
model <- lm(value ~ variable, data = SRE_st2.pos.long)
summary.lm(model)
mean(SRE_st2$Prop_SREpos)
sd(SRE_st2$Prop_SREpos)
mean(SRE_st2$Prop_SEMpos)
sd(SRE_st2$Prop_SEMpos)
mean(SRE_st2$Prop_STRpos)
sd(SRE_st2$Prop_STRpos)
# Analysis of negative encoding only ------------------------------------------
SRE_st2.neg.long$Ppt <- factor(SRE_st2.neg.long$Ppt)
ez_fillermodel <- ezANOVA(data = SRE_st2.neg.long, dv=.(value),
wid = .(Ppt), within = .(variable),
type = 3, detailed = TRUE)
ez_fillermodel
model <- lm(value ~ variable, data = SRE_st2.neg.long)
summary.lm(model)
mean(SRE_st2$Prop_SREneg)
sd(SRE_st2$Prop_SREneg)
mean(SRE_st2$Prop_SEMneg)
sd(SRE_st2$Prop_SEMneg)
mean(SRE_st2$Prop_STRneg)
sd(SRE_st2$Prop_STRneg)
# Proportions -------------------------------------------------------------
a <- sum(SRE_st2$SREpos)
b <- sum(SRE_st2$SEMpos)
c <- sum(SRE_st2$STRpos)
d <- sum(SRE_st2$SREneg)
e <- sum(SRE_st2$SEMneg)
f <- sum(SRE_st2$STRneg)
total <- a+b+c+d+e+f
PropSREpos <- a/total
PropSEMpos <- b/total
PropSTRpos <- c/total
PropSREneg <- d/total
PropSEMneg <- e/total
PropSTRneg <- f/total
AllTotal <- PropSREpos+PropSEMpos+PropSTRpos+PropSREneg+PropSEMneg+PropSTRneg

## Sheet: R
Ppt	Recall	Word_list	Maths_score	SE_Mean	Bel_mean	CON_mean	ME_mean	EV_mean	Attcheck	EVch4_R	Age	Gender_cat	Edu level	SRE	SEM	STR	Total_words	Prop_SRE	Prop_SEM	Prop_STR	Prop_Pos	Prop_Neg	SREpos	Prop_SREpos	SEMpos	Prop_SEMpos	STRpos	Prop_STRpos	SREneg	Prop_SREneg	SEMneg	Prop_SEMneg	STRneg	Prop_STRneg	Prop_SREcon	Prop_SEMcon	Prop_STRcon
1	calm immature dominant ignorant wise educated courageous adventurous tough optimistic	2	5	5	7.67	3	1	1	4	1	32	female	3	4	2	1	7	57.14	28.57	14.29	71.43	28.57	2	28.57	2	28.57	1	14.29	2	28.57	0	0	0	0	50	50	0
2	wise / thoughtful / deceitful / friendly / tough / adventurous / courageous / calm / relaxed /	4	5	3.4	7.67	2	2	1	4	1	28	male	6	5	2	2	9	55.56	22.22	22.22	77.78	22.22	4	44.44	2	22.22	1	11.11	1	11.11	0	0	1	11.11	66.67	16.67	16.67
3	smug, tactful,	1	5	3	7.67	1.67	2.6	3.75	4	5	35	male	10	1	0	1	2	50	0	50	50	50	1	50	0	0	0	0	0	0	0	0	1	50	100	0	0
4	artful deceitful aloof friendly practical conventional courageous daring	5	5	3	7.67	3.33	1.8	3	4	4	50	male	4	1	4	0	5	20	80	0	60	40	0	0	3	60	0	0	1	20	1	20	0	0	0	100	0
5	resourceful conceited smug thoughtful observant dicourteous polite	3	5	3.6	7.67	4	1.6	3.5	4	5	26	male	6	1	2	1	4	25	50	25	75	25	1	25	1	25	1	25	0	0	1	25	0	0	0	50	50
6	calm, aloof, informed, tough,	5	5	3.4	8	1	2.4	2.75	4	4	44	male	10	1	0	1	2	50	0	50	50	50	0	0	0	0	1	50	1	50	0	0	0	0	100	0	0
7	neglectful curt ingenious intrepid neat selfish resourceful	6	5	2.8	7.67	2.67	2.6	2.5	4	3	32	male	3	2	1	1	4	50	25	25	50	50	0	0	1	25	1	25	2	50	0	0	0	0	33.33	33.33	33.33
8	calm, imperious, cowardly, resourceful, adventurous, tactful,	2	4	3.8	8	3.67	1.75	1.75	4	2	26	female	4	3	1	1	5	60	20	20	80	20	2	40	1	20	1	20	1	20	0	0	0	0	66.67	33.33	0
9	immature, cowardly, adventurous, resourceful, calm, thoughtful	2	5	3.8	7.67	3	1.8	1.5	4	2	26	male	4	4	1	1	6	66.67	16.67	16.67	66.67	33.33	2	33.33	1	16.67	1	16.67	2	33.33	0	0	0	0	66.67	33.33	0
10	conceited / bold / resourceful / educated / informed / smug / observant / discourteous / polite / reliable / calm /	3	5	4.2	7.67	3	1.6	1	4	1	34	male	4	3	3	0	6	50	50	0	66.67	33.33	3	50	1	16.67	0	0	0	0	2	33.33	0	0	50	50	0
11	calm / courteous / helpless / tactful / curt / thoughtful /	6	5	4.8	7.67	5	1	2	4	2	40	female	4	2	0	2	4	50	0	50	75	25	1	25	0	0	2	50	1	25	0	0	0	0	33.33	0	66.67
12	neat, cowardly, imperious, courageous, average, adventurous, immature, ,	2	5	3.4	8	2.33	2.6	2	4	3	51	male	4	3	3	0	6	50	50	0	50	50	1	16.67	2	33.33	0	0	2	33.33	1	16.67	0	0	25	75	0
13	discourteous / calm / selfish / resourceful / tense / stressed / experienced /	3	5	2.8	7.67	1.33	2.4	4.75	4	5	22	male	3	3	3	0	6	50	50	0	50	50	2	33.33	1	16.67	0	0	1	16.67	2	33.33	0	0	50	50	0
14	WISE TRUSTWORTHY	1	5	1.4	9.33	1	2.6	3.25	4	3	57	female	4	0	0	0	0	0	0	0	0	0	0	0	0	0	0	0	0	0	0	0	0	0	0	0	0
15	smug	1	5	3.4	7.67	1.67	2.4	4.25	4	5	45	male	4	0	0	1	1	0	0	100	0	100	0	0	0	0	0	0	0	0	0	0	1	100	0	0	0
16	wise / courageous / friendly / deceitful / dominating / neat /	4	5	3.2	8	1.33	2.2	3	4	3	32	female	3	6	0	0	6	100	0	0	66.67	33.33	4	66.67	0	0	0	0	2	33.33	0	0	0	0	100	0	0
17	aloof adventurous brave cowardly wise enlightened daring friendly tense immature conventional educated informed	5	5	1	9.67	1	3.8	4.5	4	5	25	female	3	5	2	0	7	71.43	28.57	0	42.86	57.14	1	14.29	2	28.57	0	0	4	57.14	0	0	0	0	80	20	0
18	hopeless foolish helpfull unconventional	6	5	3	9	2.67	2.6	3	4	4	24	male	4	1	1	0	2	50	50	0	0	100	0	0	0	0	0	0	1	50	1	50	0	0	50	50	0
19	immature / cautious / adventerous / convential / creative /	2	5	3.6	7.67	2.33	2.2	1.5	4	1	32	male	3	1	0	0	1	100	0	0	0	100	0	0	0	0	0	0	1	100	0	0	0	0	0	0	0
20	courageous average sincere neat	4	4	3.2	7.67	1.33	2.2	1.5	4	2	56	female	2	3	0	0	3	100	0	0	66.67	33.33	2	66.67	0	0	0	0	1	33.33	0	0	0	0	100	0	0
21	smug friendly courageous untrustworthy kind wise	1	5	1.8	7.67	1	2.6	3	4	5	26	male	10	3	1	1	5	60	20	20	60	40	3	60	0	0	0	0	0	0	1	20	1	20	66.67	33.33	0
22	uncourteous tense calm relaxed cautious deceitful average friendly	2	5	1.8	7.67	1.67	1.8	3	4	3	35	female	4	1	4	1	6	16.67	66.67	16.67	50	50	0	0	2	33.33	1	16.67	1	16.67	2	33.33	0	0	25	75	0
23	understanding, greedy, tactful,	4	5	4.2	7.67	3	1.6	2.75	4	3	37	male	2	1	0	0	1	100	0	0	100	0	1	100	0	0	0	0	0	0	0	0	0	0	0	0	0
24	aloof, friendly, deceitful, art, courageous, adventurous, daring, resourceful, thoughtful, tough	5	5	3.6	7.67	2.33	1.8	1.5	4	2	24	female	10	3	4	0	7	42.86	57.14	0	71.43	28.57	2	28.57	3	42.86	0	0	1	14.29	1	14.29	0	0	50	50	0
25	selfish, discourteous, observant, foolish, deceitful, smug	3	5	3	7.67	1.67	2.6	3.25	4	4	31	female	6	3	2	1	6	50	33.33	16.67	16.67	83.33	1	16.67	0	0	0	0	2	33.33	2	33.33	1	16.67	66.67	33.33	0
26	smug cowardly untrustworthy friendly courageous practical reliable	1	5	2.8	7.67	1.67	2.4	2.25	4	2	26	female	4	3	2	2	7	42.86	28.57	28.57	57.14	42.86	3	42.86	1	14.29	0	0	0	0	1	14.29	2	28.57	40	40	20
27	neglectful, courageous, educated, resourceful, curt, foolish, reliable, wise	6	5	2.2	9	1.33	2.6	3.75	4	5	28	male	3	3	1	2	6	50	16.67	33.33	66.67	33.33	1	16.67	1	16.67	2	33.33	2	33.33	0	0	0	0	50	25	25
28	aloof wise conventional	5	5	3.8	7.67	2	1.8	1.75	4	2	34	male	3	1	1	0	2	50	50	0	50	50	0	0	1	50	0	0	1	50	0	0	0	0	0	100	0
29	there where alot of good words	4	3	3	9.67	3	3.4	3	2	3	26	male	10	0	0	0	0	0	0	0	0	0	0	0	0	0	0	0	0	0	0	0	0	0	0	0	0
30	reliable, trustworthy, selfish, cowardly, informed	6	5	3.6	8.33	2.67	2.2	2.75	4	3	33	male	6	2	1	0	3	66.67	33.33	0	33.33	66.67	1	33.33	0	0	0	0	1	33.33	1	33.33	0	0	66.67	33.33	0
31	Hi! / / Instead of completing this task, I'm here to remind you that I'm an actual human being. And that working for $3USD/hr is really low pay. You should consider paying more. :)	5	0	1.8	7.67	1	2.6	3	4	5	32	male	4	0	0	0	0	0	0	0	0	0	0	0	0	0	0	0	0	0	0	0	0	0	0	0	0
32	i cant recall any	4	1	3.4	10	3.33	3.4	3	4	2	28	male	2	0	0	0	0	0	0	0	0	0	0	0	0	0	0	0	0	0	0	0	0	0	0	0	0
33	calm, artful, tough, aloof, considerate,	5	4	2.8	7.67	1.67	2.4	3	4	4	26	male	10	1	0	1	2	50	0	50	50	50	0	0	0	0	1	50	1	50	0	0	0	0	100	0	0
34	smug, educated, reliable, practical, selfish, kind,	1	5	3.6	9.67	3	2.5	2.75	4	3	26	female	6	1	2	1	4	25	50	25	50	50	1	25	1	25	0	0	0	0	1	25	1	25	50	50	0
35	calm / cowardly / relaxing / adventurous / reckless	2	5	4.2	9.33	3	2.4	3.25	4	3	26	male	3	2	0	1	3	66.67	0	33.33	66.67	33.33	1	33.33	0	0	1	33.33	1	33.33	0	0	0	0	100	0	0
36	conceited, resourceful, smug, observant, confident, bold	3	5	1.6	9	1.33	2.4	2.75	4	4	30	male	6	1	2	0	3	33.33	66.67	0	66.67	33.33	1	33.33	1	33.33	0	0	0	0	1	33.33	0	0	0	100	0
37	deciteful / determined / trustworthy / loyal / kind / cowardly / neat / courageous / inexperienced / wise / / / /	4	5	3.2	7.67	1.67	2	3	4	3	60	female	4	3	1	1	5	60	20	20	80	20	3	60	1	20	0	0	0	0	0	0	1	20	100	0	0
38	immature / practical / unusual / average /	2	4	4.6	8	2.33	1	1	4	1	28	male	10	1	2	0	3	33.33	66.67	0	33.33	66.67	0	0	1	33.33	0	0	1	33.33	1	33.33	0	0	0	100	0
39	aloof / courageous / enlightened / cowardly / tough /	5	5	2.2	8.33	1	2.6	2.5	4	4	22	male	3	2	1	0	3	66.67	33.33	0	33.33	66.67	0	0	1	33.33	0	0	2	66.67	0	0	0	0	66.67	33.33	0
40	courageous, tactful, deceitful, friendly, dominating, untrustworthy, wise,	4	4	3.6	7.67	2.33	2.2	2.5	4	4	29	female	4	6	1	0	7	85.71	14.29	0	57.14	42.86	4	57.14	0	0	0	0	2	28.57	1	14.29	0	0	80	20	0
41	PRACTICAL, wise, honest,	1	5	1	9.33	1	3.6	4.5	4	4	24	male	4	1	0	0	1	100	0	0	100	0	1	100	0	0	0	0	0	0	0	0	0	0	100	0	0
42	tough / courageous / tactful / friendly / relaxed / neat / wise /	4	5	3	7.67	1.33	2.8	2.25	4	3	24	male	2	5	1	1	7	71.43	14.29	14.29	85.71	14.29	5	71.43	1	14.29	0	0	0	0	0	0	1	14.29	75	25	0
43	smug, dependable, wise, average, decietful, kind, trustworthy	1	4	4.2	7.67	3.33	1.6	1.75	4	2	36	female	6	2	0	1	3	66.67	0	33.33	33.33	66.67	1	33.33	0	0	0	0	1	33.33	0	0	1	33.33	100	0	0
44	neglectful uncertain weak foolish resourceful knowledge neat experieced	6	5	3.4	8	2	2.2	3.5	4	4	29	female	10	2	1	1	4	50	25	25	50	50	0	0	1	25	1	25	2	50	0	0	0	0	33.33	33.33	33.33
45	Calm courageous cowardly average tough resourceful tense dominating adventurous	2	5	3.2	7.67	2.33	2	3.5	4	4	30	female	3	5	3	0	8	62.5	37.5	0	37.5	62.5	2	25	1	12.5	0	0	3	37.5	2	25	0	0	57.14	42.86	0
46	foolish selfish reliable experienced	6	4	2.2	8.33	1.67	3.2	2.75	4	4	26	female	3	4	0	0	4	100	0	0	50	50	2	50	0	0	0	0	2	50	0	0	0	0	100	0	0
47	deceitful, adventerous, tactful	3	5	2.8	9.67	1	2.6	2.33	4		24	female	2	0	0	2	2	0	0	100	50	50	0	0	0	0	1	50	0	0	0	0	1	50	0	0	100
48	calm ingenious relaxed untrustworthy reliable experienced wise	6	5	3.4	8.33	3	2.2	2.5	4	3	22	male	3	5	0	1	6	83.33	0	16.67	83.33	16.67	4	66.67	0	0	1	16.67	1	16.67	0	0	0	0	100	0	0
49	calm / thoughtful / average / tense / adventurous /	2	5	1.8	9	1	3.8	4.5	4	5	52	female	6	2	2	1	5	40	40	20	60	40	1	20	1	20	1	20	1	20	1	20	0	0	33.33	66.67	0
50	selfish, average, kind, ambitious, competent, couragous	4	4	3.25	7.67	1	2.6	3	4	3	30	female	4	1	1	0	2	50	50	0	0	100	0	0	0	0	0	0	1	50	1	50	0	0	50	50	0
51	smug, deceitful, calm, patient, observant, conceited,	3	5	3.8	7.67	3	2	2.5	4	3	37	male	6	2	1	1	4	50	25	25	50	50	2	50	0	0	0	0	0	0	1	25	1	25	100	0	0
52	courageous, average, smug, educated, informed	1	5	4.2	7.67	2.33	2	2.25	4	2	31	male	10	2	0	1	3	66.67	0	33.33	33.33	66.67	1	33.33	0	0	0	0	1	33.33	0	0	1	33.33	100	0	0
53	calm / resourceful / average / discourteous / tense / adventurous / dominating / immature /	2	5	3.4	7.67	2.67	1.8	3.5	4	4	39	male	4	5	2	1	8	62.5	25	12.5	37.5	62.5	2	25	0	0	1	12.5	3	37.5	2	25	0	0	60	40	0
54	smug / discourteous / selfish / observant / childish / immature /	3	5	1.8	8	1	2.8	3.5	4	4	35	female	4	2	3	0	5	40	60	0	20	80	1	20	0	0	0	0	1	20	3	60	0	0	33.33	66.67	0
55	calm tense daring passive couragous conventional	5	5	3.8	7.67	2.33	1.6	3	4	2		female	2	2	0	1	3	66.67	0	33.33	33.33	66.67	0	0	0	0	1	33.33	2	66.67	0	0	0	0	100	0	0
56	nothing	3	4	3.4	7.67	3.67	1.8	3.5	4	5	32	female	2	0	0	0	0	0	0	0	0	0	0	0	0	0	0	0	0	0	0	0	0	0	0	0	0
57	kind, courageous, neat, educated, wise, dependable, foolish, practical, trustworthy,	1	5	3.25	7.67	1.33	2	1.5	4	1	54	female	4	4	1	0	5	80	20	0	80	20	4	80	0	0	0	0	0	0	1	20	0	0	80	20	0
58	reliable / selfish / average / courageous / smug / impotent / helpless	1	4	3	7.67	2.33	2	2.5	4	3	25	female	3	2	3	1	6	33.33	50	16.67	33.33	66.67	1	16.67	1	16.67	0	0	1	16.67	2	33.33	1	16.67	33.33	66.67	0
59	wise, dominant, sensitive, crazy,	4	5	3.2	7.67	2	2.2	3	4	4	32	male	3	1	0	0	1	100	0	0	100	0	1	100	0	0	0	0	0	0	0	0	0	0	0	0	0
60	calm / polite / adventurous / nervous / tense / decietful /	5	5	3.4	8.67	1.33	1.2	2.5	4	2	57	male	4	2	0	1	3	66.67	0	33.33	66.67	33.33	1	33.33	0	0	1	33.33	1	33.33	0	0	0	0	100	0	0
61	imperious / observant / calm / cowardly / rational	2	5	4.2	7.67	2.33	1.8	2	4	5	35	male	4	1	0	2	3	33.33	0	66.67	66.67	33.33	0	0	0	0	2	66.67	1	33.33	0	0	0	0	100	0	0
62	neglectful / kind / neat / discouraging / experienced / friendly	6	5	3.8	8	3.67	1.4	3	4	4	23	female	4	2	0	2	4	50	0	50	75	25	1	25	0	0	2	50	1	25	0	0	0	0	0	0	100
63	humble	6	5	1.8	9.33	1.33	3	3.5	4	4	30	female	3	0	0	0	0	0	0	0	0	0	0	0	0	0	0	0	0	0	0	0	0	0	0	0	0
64	courageous neat greedy selfish educated foolish crazy	4	5	2.6	9.33	2.67	2.8	3.75	4	3	36	female	1	2	2	0	4	50	50	0	50	50	2	50	0	0	0	0	0	0	2	50	0	0	50	50	0
65	near, friendly, aloof, enlightened, wise	5	4	3.8	7.67	3.33	1.2	1.75	4	2	33	male	4	0	2	0	2	0	100	0	100	0	0	0	2	100	0	0	0	0	0	0	0	0	0	100	0
66	smug, conceited, courteous, selfish, polite, observant, deceitful,	3	5	4	7.67	4	2	2.25	4	2	26	female	3	2	1	1	4	50	25	25	25	75	1	25	0	0	0	0	1	25	1	25	1	25	100	0	0
67	deceitful / courageous / tactful / calm / serene / friendly / dominant /	4	5	3.8	8.33	2.67	1.8	1.5		1	43	female	4	4	1	0	5	80	20	0	80	20	3	60	1	20	0	0	1	20	0	0	0	0	100	0	0
68	conventional discourtious immature	2	5	4.2	7.67	1.67	2	1.75	4	3	35	female	2	2	0	0	2	100	0	0	0	100	0	0	0	0	0	0	2	100	0	0	0	0	100	0	0
69	untrustworthy, deceiptful, neglectful, unwise, observant, cowardly,	6	5	2.4	7.67	1.67	2.2	2.75	4	3	55	male	4	3	1	1	5	60	20	20	40	60	1	20	0	0	1	20	2	40	1	20	0	0	66.67	33.33	0
70	neat, lazy, informed, average, educated, conventional,	4	5	3.4	8	3.67	2	3.25	4	4	21	male	3	2	0	1	3	66.67	0	33.33	33.33	66.67	1	33.33	0	0	0	0	1	33.33	0	0	1	33.33	66.67	0	33.33
71	dominant, calm, relaxed, discourteous, untrustworthy, adventurous, resourceful	6	5	3	9	2	2.8	3.25	4	3	25	male	4	3	3	0	6	50	50	0	66.67	33.33	2	33.33	2	33.33	0	0	1	16.67	1	16.67	0	0	40	60	0
72	smug thoughtful experienced calm informed	3	5	1.75	8.67	1.67	3.2	3.5	4	5	20	female	3	2	1	1	4	50	25	25	75	25	2	50	0	0	1	25	0	0	1	25	0	0	66.67	0	33.33
73	perceptive observant tactful reliable average trustworthy courageous	1	5	4	7.67	3.33	2.2	1.5	4	2	61	male	5	3	2	0	5	60	40	0	80	20	2	40	2	40	0	0	1	20	0	0	0	0	50	50	0
74	reliable courageous intrepid untrustworthy curt practical	6	4	4.6	7.67	4	1.6	2.5	4	3	31	male	4	2	0	2	4	50	0	50	75	25	1	25	0	0	2	50	1	25	0	0	0	0	50	0	50
75	courageous neat decietful	4	3	3	7.67	1.67	2.6	3.25	4	4	56	female	6	2	0	0	2	100	0	0	100	0	2	100	0	0	0	0	0	0	0	0	0	0	100	0	0
76	calm tough conventional friendly aloof strong traditional artful	5	4	3.8	7.67	3	1.8	3	4	3	27	female	4	2	1	1	4	50	25	25	50	50	0	0	1	25	1	25	2	50	0	0	0	0	100	0	0
77	Achievement:, conformity, hedonism, power, securiry, stimulation tradition	3	3	2.4	10.67	2	3.4	4.5	4	4	30	male	3	0	0	0	0	0	0	0	0	0	0	0	0	0	0	0	0	0	0	0	0	0	0	0	0
78	foolish / wise / observant / tense / cautious / untrustworthy / ignorant / conventional / adventurous /	2	4	2.2	8.33	1.33	2.6	2.75	4	3	28	female	4	3	1	3	7	42.86	14.29	42.86	42.86	57.14	1	14.29	1	14.29	1	14.29	2	28.57	0	0	2	28.57	40	20	40
79	coward / ordered / friendly / sincere	4	5	4	7.67	2.67	1.8	4	4	5	50	female	2	1	0	0	1	100	0	0	100	0	1	100	0	0	0	0	0	0	0	0	0	0	100	0	0
80	untrustworthy / wise / curt / cowardly / reliable / boastful / immature / inexperienced / / /	6	4	3.4	7.67	2.67	1.8	3.5	4	4	44	male	3	3	2	1	6	50	33.33	16.67	50	50	2	33.33	0	0	1	16.67	1	16.67	2	33.33	0	0	66.67	33.33	0
81	trustworthy / smug / capable /	3	5	4.4	7.67	4.33	1.4	2	4	3	37	male	4	0	1	0	1	0	100	0	0	100	0	0	0	0	0	0	0	0	1	100	0	0	0	0	0
82	calm thoughtful neglectful friendly adventerous foolish wise tactful dominationg optimistic deceitful	1	5	3	7.67	2	2.6	2.67	4		56	female	6	5	3	1	9	55.56	33.33	11.11	66.67	33.33	4	44.44	1	11.11	1	11.11	1	11.11	2	22.22	0	0	57.14	28.57	14.29
83	Courageous / Crazy / educated / neat / thoughtful / dominating / friendly / tactful /	4	5	3.8	7.67	2.67	2	1.75	4	2	61	male	6	5	0	0	5	100	0	0	80	20	4	80	0	0	0	0	1	20	0	0	0	0	100	0	0
84	optimistic, cowardly, adventurous, courageous,	2	4	3.8	7.67	3.33	1.4	1.5	4	2	40	female	10	3	1	0	4	75	25	0	75	25	2	50	1	25	0	0	1	25	0	0	0	0	66.67	33.33	0
85	courteous / reliable / neglectful /	6	3	1.8	7.67	1	2.6	3.25	4	4	21	female	2	2	0	0	2	100	0	0	50	50	1	50	0	0	0	0	1	50	0	0	0	0	100	0	0
86	Courageous, Friendly, Deceitful, Nice	4	4	4.2	8.67	4.33	1.8	1.75	4	2	27	male	6	0	0	0	0	0	0	0	0	0	0	0	0	0	0	0	0	0	0	0	0	0	0	0	0
87	I have a rather crappy memory. I cannot remember any of the words shown in previous session.	5	5	2.2	10.33	2	3.6	3.5	4	3	46	male	2	0	0	0	0	0	0	0	0	0	0	0	0	0	0	0	0	0	0	0	0	0	0	0	0
88	selfish, average, neat, kind, neglectful, educated, practical,	1	5	3.6	8.33	1.67	1.8	2.5	4	3	31	female	4	3	2	0	5	60	40	0	40	60	2	40	0	0	0	0	1	20	2	40	0	0	100	0	0
89	observant, calm, tactful, adventourous, tense,	2	5	3.4	7.67	1	1.8	3	4	3	67	male	6	1	1	2	4	25	25	50	75	25	0	0	1	25	2	50	1	25	0	0	0	0	50	50	0
90	cowardly resourceful wise antique	2	4	2.2	9.33	2	3.4	3.25	4	3	44	male	3	2	1	0	3	66.67	33.33	0	66.67	33.33	1	33.33	1	33.33	0	0	1	33.33	0	0	0	0	66.67	33.33	0
91	impotent wise deceitful tactful thoughtful optimistic friendly smug helpless neat experienced observant	1	5	1.8	8.67	1	3.6	4.75	4	5	46	female	6	6	3	2	11	54.55	27.27	18.18	72.73	27.27	5	45.45	2	18.18	1	9.09	1	9.09	1	9.09	1	9.09	55.56	33.33	11.11
92	COURAGEOUS, DECEITFUL, RELIABLE, HONEST,	3	3	5	7.67	5	1	1	4	1	34	male	4	0	0	0	0	0	0	0	0	0	0	0	0	0	0	0	0	0	0	0	0	0	0	0	0
93	smug adventurous optimistic	3	4	3.4	7.67	1.33	2.6	2.5	4	3	58	female	3	0	3	0	3	0	100	0	66.67	33.33	0	0	2	66.67	0	0	0	0	1	33.33	0	0	0	100	0
94	aloof friendly enlightened foolish wise immature adventurous conventional smug	5	5	2.4	7.67	1.33	2.6	3.25	4	5	31	male	4	4	2	1	7	57.14	28.57	14.29	42.86	57.14	1	14.29	2	28.57	0	0	3	42.86	0	0	1	14.29	50	25	25
95	ingeniuous, resourceful, curt.	6	1	3.2	10	2.33	3.2	2.75	4	4	22	female	4	0	1	0	1	0	100	0	100	0	0	0	1	100	0	0	0	0	0	0	0	0	0	100	0
96	Educated, trustworthy, reliable, experienced	1	4	2.6	8.33	1	2.6	2.75	4	3	23	male	4	0	2	0	2	0	100	0	100	0	0	0	2	100	0	0	0	0	0	0	0	0	0	100	0
97	aloof adventurous conventional insightful courageous wise educated	5	5	4	7.67	3.33	2	1.75	4	2	38	male	6	2	2	0	4	50	50	0	75	25	1	25	2	50	0	0	1	25	0	0	0	0	33.33	66.67	0
98	/ dominant / friendly / tactful	4	5	2.6	9	1.33	2	3	4	3	48	female	3	2	0	0	2	100	0	0	100	0	2	100	0	0	0	0	0	0	0	0	0	0	100	0	0
99	observant, uncourteous, optimistic, tense conventional, wisdom, intelligent,	2	5	4.2	7.67	2.33	2.2	4.25	4	3	46	female	3	3	0	1	4	75	0	25	50	50	1	25	0	0	1	25	2	50	0	0	0	0	100	0	0
100	friendly / deceitful / artful / aloof / adventurous / conventional / smug / tense / wise / educated / informed /	5	5	4.2	7.67	4.33	1.4	1.5	4	2	51	female	3	4	3	0	7	57.14	42.86	0	42.86	57.14	1	14.29	2	28.57	0	0	3	42.86	1	14.29	0	0	50	50	0
101	neglectful tactful observant discourteous optimistic calm adventurous smug	6	5	2.6	8.67	1	4	3.5	4	3	32	female	6	3	4	1	8	37.5	50	12.5	62.5	37.5	2	25	2	25	1	12.5	1	12.5	2	25	0	0	16.67	66.67	16.67
102	thoughtful / immature / courageous / relaxed / kind / cowardly /	1	5	4.2	7.67	3.33	1.8	2	4	2	29	male	4	2	0	3	5	40	0	60	60	40	2	40	0	0	1	20	0	0	0	0	2	40	40	0	60
103	intelligent, wise, tactful, calm, adventurous, aloof, educated, friendly	5	5	3	9.33	2.33	2.6	3.5	3	4	19	male	3	1	3	1	5	20	60	20	100	0	1	20	3	60	1	20	0	0	0	0	0	0	33.33	66.67	0
104	coward, resentful, truthful	6	5	3.6	8	2.67	2.8	2.25	4	2	26	female	4	0	0	0	0	0	0	0	0	0	0	0	0	0	0	0	0	0	0	0	0	0	0	0	0
105	immature resourceful tense	2	5	1	11.67	1	3.2	4.75	4	5	57	male	4	3	0	0	3	100	0	0	33.33	66.67	1	33.33	0	0	0	0	2	66.67	0	0	0	0	100	0	0
106	Unconventional, reliable,smug,educated, selfish	3	4	5	7.67	4.33	1.2	1.5	4	1	39	female	2	2	2	0	4	50	50	0	25	75	1	25	0	0	0	0	1	25	2	50	0	0	66.67	33.33	0
107	conventional / wise / educated	5	5	3.6	7.67	1	2.2	3.5	4	5	63	male	4	1	1	0	2	50	50	0	50	50	0	0	1	50	0	0	1	50	0	0	0	0	0	100	0
108	observant,resourceful,trustworthy,courageous,reliable,intelligent,courteous	3	5	3.4	7.67	2.33	1.8	2	4	3	48	male	6	2	1	1	4	50	25	25	100	0	2	50	1	25	1	25	0	0	0	0	0	0	33.33	33.33	33.33
109	cowardly, pratical, inept, couragous, wise,	4	5	3.4	7.67	2.67	2	2.25	4	2	24	male	4	1	0	1	2	50	0	50	50	50	1	50	0	0	0	0	0	0	0	0	1	50	0	0	0
110	deceitful wise courageous tactful selfish thoughtful friendly	1	5	2	8.67	1.67	3.2	4.25	4	5	25	female	2	6	1	0	7	85.71	14.29	0	71.43	28.57	5	71.43	0	0	0	0	1	14.29	1	14.29	0	0	100	0	0
111	curt, courteous, ingenious, calm, relaxed, unreliable,	6	3	2.8	7.67	2.33	2	2.25	4	3	23	female	3	3	0	0	3	100	0	0	100	0	3	100	0	0	0	0	0	0	0	0	0	0	100	0	0
112	informed / educated / reliable / dependable / untrustworthy /	1	5	4.8	7.67	5	1	2.25	4	2	58	female	4	0	2	0	2	0	100	0	50	50	0	0	1	50	0	0	0	0	1	50	0	0	0	100	0
113	immature, imperious, cowardly, friendly,	2	5	5	7.67	4.67	1.2	1.75	4	2	53	male	4	2	1	0	3	66.67	33.33	0	33.33	66.67	0	0	1	33.33	0	0	2	66.67	0	0	0	0	100	0	0
114	Friendly / Calm / Intelligent / Fun / Responsible / Neat / Adventurous / 8Deceitful /	4	5	3.8	7.67	2.67	1.8	3	4	2		male	3	0	0	0	0	0	0	0	0	0	0	0	0	0	0	0	0	0	0	0	0	0	0	0	0
115	relaxed, calm, adventurous, selfish, smug/confident, foolish	3	5	3.4	7.67	1.67	2.2	3.25	4	4	44	female	3	4	2	0	6	66.67	33.33	0	50	50	2	33.33	1	16.67	0	0	2	33.33	1	16.67	0	0	80	20	0
116	immature / adventurous /	2	5	4.2	11	3.67	3	3	4	1	32	female	10	2	0	0	2	100	0	0	50	50	1	50	0	0	0	0	1	50	0	0	0	0	0	0	0
117	observant, neat, smug, reliable, optimistic,	3	4	3.4	7.67	2	2.2	2.5	4	4	23	female	4	2	2	1	5	40	40	20	80	20	2	40	1	20	1	20	0	0	1	20	0	0	33.33	33.33	33.33
118	friendly aloof conventional courageous	5	5	3.8	7.67	2	1.6	3.75	4	4	60	male	3	1	2	0	3	33.33	66.67	0	66.67	33.33	0	0	2	66.67	0	0	1	33.33	0	0	0	0	0	100	0
119	smug friendly tactful average wise courageous immature experienced heedless	1	5	3.2	7.67	2.33	2.2	3	4	4	28	male	4	5	1	2	8	62.5	12.5	25	62.5	37.5	4	50	1	12.5	0	0	1	12.5	0	0	2	25	60	20	20
120	Courageous / Friendly / Calm / Serene / Neglectful / reliable /	4	5	3.6	7.67	2	1.8	2.75	4	4	40	female	10	0	1	0	1	0	100	0	100	0	0	0	1	100	0	0	0	0	0	0	0	0	0	100	0
121	friendly aloof courageous tough	5	5	3	7.67	5	1	2	4	1	24	male	6	1	2	0	3	33.33	66.67	0	66.67	33.33	0	0	2	66.67	0	0	1	33.33	0	0	0	0	50	50	0
122	courageous, intrepid, foolish, neat,	6	5	2.4	7.67	1.33	4.6	3.5	4	5	54	female	3	1	0	2	3	33.33	0	66.67	66.67	33.33	0	0	0	0	2	66.67	1	33.33	0	0	0	0	33.33	0	66.67
123	neat, friendly, courageous, discourteous, wise, deceitful,	4	5	3	9.67	1	3.4	2.75	4	3	45	male	3	5	0	1	6	83.33	0	16.67	66.67	33.33	4	66.67	0	0	0	0	1	16.67	0	0	1	16.67	80	0	20
124	smug reliable honest selfish average wise tactful deceitful	1	5	3.2	8	1.33	2.2	3	4	3	39	male	4	4	2	1	7	57.14	28.57	14.29	42.86	57.14	2	28.57	1	14.29	0	0	2	28.57	1	14.29	1	14.29	75	25	0
125	calm, dishonest, adventurous, polite, rude,	5	5	3	7.67	1.67	2.2	1.75	4	3	43	female	4	1	0	1	2	50	0	50	100	0	1	50	0	0	1	50	0	0	0	0	0	0	100	0	0
126	dominating unreliable wise practical trustworthy	6	5	2	10	2	3.8	3.25	4	4	24	male	3	1	0	3	4	25	0	75	75	25	1	25	0	0	2	50	0	0	0	0	1	25	33.33	0	66.67
127	smug, observant, calm, relaxed, experienced,	3	4	4.2	7.67	1	1.2	1	4	1	25	male	4	4	1	0	5	80	20	0	80	20	4	80	0	0	0	0	0	0	1	20	0	0	100	0	0
128	tactful, kind, immobile, hostile, dominant, observant, assured, aggresive	1	5	4.2	7.67	4	1.6	2.25	4	2	33	female	6	1	1	0	2	50	50	0	100	0	1	50	1	50	0	0	0	0	0	0	0	0	50	50	0
129	Tough, smug, cowardly, friendly, tactful, foolish, neat, dominating, observant, calm, courageous	4	4	4	7.67	4	2	3.25	4	4	20	male	3	5	3	2	10	50	30	20	60	40	4	40	2	20	0	0	1	10	1	10	2	20	57.14	28.57	14.29
130	Observent decietful dishonest thoughful	3	5	3.2	9	3.67	1.8	1.25	4	1	29	male	10	0	0	0	0	0	0	0	0	0	0	0	0	0	0	0	0	0	0	0	0	0	0	0	0
131	neat, wise, tough, cowardly, selfish,	4	4	3.2	9.67	3	3.6	3.5	4	2	20	female	2	2	1	2	5	40	20	40	40	60	2	40	0	0	0	0	0	0	1	20	2	40	50	50	0
132	deceitful untrustworthy smug conceited experienced selfish dependable resourceful calm relaxed	3	5	4.2	7.67	3.33	2	2.5	4	3	63	female	3	5	2	1	8	62.5	25	12.5	50	50	3	37.5	1	12.5	0	0	2	25	1	12.5	1	12.5	80	20	0
133	conventional, aloof, calm, smug, courageous, tough, tactful,	5	5	2.6	9	2	3.2	3.25	4	3	46	male	4	3	2	1	6	50	33.33	16.67	50	50	0	0	2	33.33	1	16.67	3	50	0	0	0	0	33.33	66.67	0
134	Courageous, deceitful, courteous, wise, fearless, average, reliable, informed,	1	5	3.2	9	1.67	2.2	3.5	4	3	28	female	6	3	1	0	4	75	25	0	50	50	1	25	1	25	0	0	2	50	0	0	0	0	66.67	33.33	0
135	neat,resourceful,intrepid,neglectful,polite	6	3	3	7.67	3	1.8	1.5	4	2	22	male	10	1	1	1	3	33.33	33.33	33.33	66.67	33.33	0	0	1	33.33	1	33.33	1	33.33	0	0	0	0	0	50	50
136	couragous, tense, outraged, neat, tidy, adventerous, tactful, forceful,	2	5	4.2	7.67	3.33	2.2	3.25	4	4	70	female	3	1	2	0	3	33.33	66.67	0	66.67	33.33	0	0	2	66.67	0	0	1	33.33	0	0	0	0	33.33	66.67	0
137	cowardly optimistic wise	2	5	3.2	8.33	2.67	2.6	4	4	4	27	female	4	2	1	0	3	66.67	33.33	0	66.67	33.33	1	33.33	1	33.33	0	0	1	33.33	0	0	0	0	66.67	33.33	0
138	courtious, strong, compassionate, intense, happy,	2	5	2.2	10.33	1	3.2	4.75	4	5	58	male	4	1	0	0	1	100	0	0	0	100	0	0	0	0	0	0	1	100	0	0	0	0	100	0	0
139	tactful, deceitful, artful, smug, immature, polite, feasible, optimistic,	5	5	1.6	8.33	1	3.4	4.75	4	4	31	female	4	3	2	0	5	60	40	0	40	60	1	20	1	20	0	0	2	40	1	20	0	0	50	50	0
140	thoughtful, smug, deceitful, kind, trustworthy, neglectful, calm, cheerful, Ugh, sorry, apparently I have a terrible memory! ....honest,	3	4	3.2	11	2	2	2	4	2	34	female	3	2	1	2	5	40	20	40	40	60	1	20	0	0	1	20	1	20	1	20	1	20	66.67	0	33.33
141	home, box, timer	6	5	4.2	7.67	2	1.8	3	4	4	35	female	6	0	0	0	0	0	0	0	0	0	0	0	0	0	0	0	0	0	0	0	0	0	0	0	0
142	deceitful, friendly, tense, courageous, adventurous, tough, optimistic, calm, neglectful, resourceful, conventional, foolish	5	5	4.2	7.67	2.67	1.6	2.25	4	3	27	female	4	6	3	3	12	50	25	25	50	50	3	25	2	16.67	1	8.33	3	25	1	8.33	2	16.67	55.56	22.22	22.22
143	tough, courageous, deceitful, coward, average, wise, friendly, kind, honest,	4	4	4	7.67	3	1.4	1.5	4	2	32	male	10	5	0	1	6	83.33	0	16.67	50	50	3	50	0	0	0	0	2	33.33	0	0	1	16.67	100	0	0
144	Adventurous / Cowardly / Tough / Trustworthy / Deceitful / Dominant / Forceful / Friendly	2	5	3.6	7.67	3	1	2.25	4	2	48	male	10	0	0	0	0	0	0	0	0	0	0	0	0	0	0	0	0	0	0	0	0	0	0	0	0
145	bold, conceited, smug, optimistic, confident, calm, untrustworthy, observant, deceitful, honest, selfish	3	5	1.6	10	2	3.4	4.25	4	4	31	female	4	4	2	1	7	57.14	28.57	14.29	42.86	57.14	2	28.57	1	14.29	0	0	2	28.57	1	14.29	1	14.29	66.67	33.33	0
146		6	5	3	10	3.67	2.6	2.5	4	2	25	male	3	0	0	0	0	0	0	0	0	0	0	0	0	0	0	0	0	0	0	0	0	0	0	0	0
147	selfhish thrusworth upper case	1	3	4	7.67	3	2	1.5	4	2	24	female	3	0	0	0	0	0	0	0	0	0	0	0	0	0	0	0	0	0	0	0	0	0	0	0	0
148	Aloof friendly courageous educated wise enlightened tense optimistic adventurous smug	5	4	2.4	7.67	1.33	2.4	3.25	4	4	26	female	3	4	3	0	7	57.14	42.86	0	71.43	28.57	2	28.57	3	42.86	0	0	2	28.57	0	0	0	0	60	40	0
149	thoughtful, courageous, cowardly, neglectful, inept, experienced, friendly, crazy, foolish,	4	5	3.2	10	2.33	1.8	4.75	4	5	27	female	4	3	3	1	7	42.86	42.86	14.29	57.14	42.86	3	42.86	1	14.29	0	0	0	0	2	28.57	1	14.29	60	40	0
150	deceitful reliable selfish smug untrustworthy optimistic	3	5	3	8	2	2	4.25	4	4	27	female	6	3	2	1	6	50	33.33	16.67	33.33	66.67	1	16.67	1	16.67	0	0	2	33.33	1	16.67	1	16.67	66.67	33.33	0
151	friend / I can't remember any of it!!	3	5	1	10.67	1	4.4	2.75	4	2	39	female	6	0	0	0	0	0	0	0	0	0	0	0	0	0	0	0	0	0	0	0	0	0	0	0	0
152	practical, immature, discurteous, smug, tense, resourceful, calm, authentic,	2	5	3	8	1.33	3	3.75	4	4	34	female	4	4	1	1	6	66.67	16.67	16.67	50	50	1	16.67	1	16.67	1	16.67	3	50	0	0	0	0	75	25	0
153	neat experienced selfish neglectful curt reliable dishonest	6	5	2.2	8.33	1.67	2.2	4.5	4	4	39	male	1	4	0	1	5	80	0	20	60	40	2	40	0	0	1	20	2	40	0	0	0	0	66.67	0	33.33
154	capital lower case tense smug discorteous	2	5	2.6	8.33	3.33	2	2.75	4	2	65	male	5	2	0	0	2	100	0	0	0	100	0	0	0	0	0	0	2	100	0	0	0	0	100	0	0
