# Supplementary material for: An online paradigm for exploring the self-reference effect
Source: PLoS One. 2017 May 4;12(5):e0176611. doi: 10.1371/journal.pone.0176611 (PMC5417556; doi:10.1371/journal.pone.0176611)
Supplement: S1 Appendix — All files are available in S1. (ZIP) [file pone.0176611.s001.zip › SRE_Study3.xlsx]

## Sheet: R syntax
setwd("/Users/sarahbentley/Dropbox/Method paper/Methods paper_data/R data/Study3")
SRE_st3 <- read.csv("SVB_SRE_Recall_vs_Recog_2R.csv")
# INSTRUCTIONS ------------------------------------------------------------
# Save the worksheet called R into another excel document and name it 'SVB_SRE_Recall_vs_Recog_2R.csv'. Make sure you save it out as a csv file
# Put the csv file in your R directory and amend the directory root (setwd)
# Run the syntax below
names(SRE_st3)
# Installing packages -----------------------------------------------------
install.packages("ggplot2")
install.packages("multcomp")
install.packages("nlme")
install.packages("ez")
install.packages("reshape2")
install.packages("pastecs")
install.packages("WRS2")
install.packages("plyr")
install.packages("Rmisc")
install.packages("Hmisc")
install.packages("psych")
install.packages("QuantPsyc")
library("ggplot2")
library("multcomp")
library("nlme")
library("ez")
library("reshape2")
library("pastecs")
library("WRS2")
library("plyr")
library("Rmisc")
library("Hmisc")
library("car")
library("psych")
library("QuantPsyc")
# Subsetting only the combined data
SRE_st3_CB <- SRE_st3[,c("Ppt", "Condition","Prop_SRE_CB","Prop_SEM_CB","Prop_STR_CB","Prop_SREpos_CB",
"Prop_SREneg_CB","Prop_SEMpos_CB","Prop_SEMneg_CB","Prop_STRpos_CB",
"Prop_STRneg_CB","Prop_pos_CB","Prop_neg_CB","Prop_SRE_CBcon","Prop_SEM_CBcon",
"Prop_STR_CBcon","Prop_SREpos_CBcon","Prop_SREneg_CBcon","Prop_SEMpos_CBcon",
"Prop_SEMneg_CBcon","Prop_STRpos_CBcon","Prop_STRneg_CBcon","Prop_pos_CBcon",
"Prop_neg_CBcon","Prop_Incorr_yes_pos","Prop_incorrect_yes_neg",
"Tot_words_CB_lib", "Tot_words_CB_con")]
# Subsetting only the combined data with age, edu and gender
SRE_st3_CBplus <- SRE_st3[,c("Ppt", "Condition","Prop_SRE_CB","Prop_SEM_CB","Prop_STR_CB","Prop_SREpos_CB",
"Prop_SREneg_CB","Prop_SEMpos_CB","Prop_SEMneg_CB","Prop_STRpos_CB",
"Prop_STRneg_CB","Prop_pos_CB","Prop_neg_CB","Prop_SRE_CBcon","Prop_SEM_CBcon",
"Prop_STR_CBcon","Prop_SREpos_CBcon","Prop_SREneg_CBcon","Prop_SEMpos_CBcon",
"Prop_SEMneg_CBcon","Prop_STRpos_CBcon","Prop_STRneg_CBcon","Prop_pos_CBcon",
"Prop_neg_CBcon","Prop_Incorr_yes_pos","Prop_incorrect_yes_neg",
"Tot_words_CB_lib", "Tot_words_CB_con","Age", "Gender_cat","Edu.level")]
# Subsetting only the combined data for correct number words
SRE_st3_CB_corrNO <- SRE_st3[,c("Ppt", "Condition","Prop_SRE_CB","Prop_SEM_CB","Prop_STR_CB","Prop_SREpos_CB",
"Prop_SREneg_CB","Prop_SEMpos_CB","Prop_SEMneg_CB","Prop_STRpos_CB",
"Prop_STRneg_CB","Prop_pos_CB","Prop_neg_CB","Prop_SRE_CBcon","Prop_SEM_CBcon",
"Prop_STR_CBcon","Prop_SREpos_CBcon","Prop_SREneg_CBcon","Prop_SEMpos_CBcon",
"Prop_SEMneg_CBcon","Prop_STRpos_CBcon","Prop_STRneg_CBcon","Prop_pos_CBcon",
"Prop_neg_CBcon","Prop_Incorr_yes_pos","Prop_incorrect_yes_neg",
"Tot_words_CB_lib", "Tot_words_CB_con","Corr_no_SRE_prop","Corr_no_SEM_prop",
"Corr_no_STR_prop")]
names(SRE_st3)
# Making the data into long format ----------------------------------------
names(SRE_st3)
#For liberal SRE/SEM/STR
SRE_st3_CB_lib.long <- melt(SRE_st3_CB, id.vars = c("Ppt", "Condition","Prop_SREpos_CB",
"Prop_SREneg_CB","Prop_SEMpos_CB","Prop_SEMneg_CB","Prop_STRpos_CB",
"Prop_STRneg_CB","Prop_pos_CB","Prop_neg_CB","Prop_SRE_CBcon","Prop_SEM_CBcon",
"Prop_STR_CBcon","Prop_SREpos_CBcon","Prop_SREneg_CBcon","Prop_SEMpos_CBcon",
"Prop_SEMneg_CBcon","Prop_STRpos_CBcon","Prop_STRneg_CBcon","Prop_pos_CBcon",
"Prop_neg_CBcon","Prop_Incorr_yes_pos","Prop_incorrect_yes_neg",
"Tot_words_CB_lib", "Tot_words_CB_con"),
measured.vars = c("Prop_SRE_CB","Prop_SEM_CB","Prop_STR_CB"),
variable.name = "encoding",
value.name = "recall")
#For conservative SRE/SEM/STR
SRE_st3_CB_con.long <- melt(SRE_st3_CB, id.vars = c("Ppt", "Condition","Prop_SRE_CB","Prop_SEM_CB",
"Prop_STR_CB","Prop_SREpos_CB",
"Prop_SREneg_CB","Prop_SEMpos_CB","Prop_SEMneg_CB",
"Prop_STRpos_CB", "Prop_STRneg_CB","Prop_pos_CB",
"Prop_neg_CB","Prop_SREpos_CBcon",
"Prop_SREneg_CBcon","Prop_SEMpos_CBcon",
"Prop_SEMneg_CBcon","Prop_STRpos_CBcon",
"Prop_STRneg_CBcon","Prop_pos_CBcon", "Prop_neg_CBcon",
"Prop_Incorr_yes_pos","Prop_incorrect_yes_neg",
"Tot_words_CB_lib", "Tot_words_CB_con"),
measured.vars = c("Prop_SRE_CBcon","Prop_SEM_CBcon","Prop_STR_CBcon"),
variable.name = "encoding",
value.name = "recall")
#For liberal SRE/SEM/STR plus age, gender and edu
SRE_st3_CBplus.long <- melt(SRE_st3_CBplus, id.vars = c("Ppt", "Condition","Prop_SREpos_CB",
"Prop_SREneg_CB","Prop_SEMpos_CB","Prop_SEMneg_CB","Prop_STRpos_CB",
"Prop_STRneg_CB","Prop_pos_CB","Prop_neg_CB","Prop_SRE_CBcon","Prop_SEM_CBcon",
"Prop_STR_CBcon","Prop_SREpos_CBcon","Prop_SREneg_CBcon","Prop_SEMpos_CBcon",
"Prop_SEMneg_CBcon","Prop_STRpos_CBcon","Prop_STRneg_CBcon","Prop_pos_CBcon",
"Prop_neg_CBcon","Prop_Incorr_yes_pos","Prop_incorrect_yes_neg",
"Tot_words_CB_lib", "Tot_words_CB_con", "Age","Gender_cat","Edu.level"),
measured.vars = c("Prop_SRE_CB","Prop_SEM_CB","Prop_STR_CB"),
variable.name = "encoding",
value.name = "recall")
#For liberal SRE/SEM/STR plus correct no data
SRE_st3_CB_corrNO.long <- melt(SRE_st3_CB_corrNO, id.vars = c("Ppt", "Condition","Prop_SREpos_CB",
"Prop_SREneg_CB","Prop_SEMpos_CB","Prop_SEMneg_CB","Prop_STRpos_CB",
"Prop_STRneg_CB","Prop_pos_CB","Prop_neg_CB","Prop_SRE_CBcon","Prop_SEM_CBcon",
"Prop_STR_CBcon","Prop_SREpos_CBcon","Prop_SREneg_CBcon","Prop_SEMpos_CBcon",
"Prop_SEMneg_CBcon","Prop_STRpos_CBcon","Prop_STRneg_CBcon","Prop_pos_CBcon",
"Prop_neg_CBcon","Prop_Incorr_yes_pos","Prop_incorrect_yes_neg",
"Tot_words_CB_lib", "Tot_words_CB_con",
"Prop_SRE_CB","Prop_SEM_CB","Prop_STR_CB" ),
measured.vars = c("Corr_no_SRE_prop","Corr_no_SEM_prop",
"Corr_no_STR_prop"),
variable.name = "encoding",
value.name = "recall")
#For positive and negative
SRE_st3.posneg.long <- melt(SRE_st3_CB, id.vars = c("Ppt", "Condition","Prop_SRE_CB","Prop_SEM_CB",
"Prop_STR_CB","Prop_SREpos_CB",
"Prop_SREneg_CB","Prop_SEMpos_CB","Prop_SEMneg_CB",
"Prop_STRpos_CB","Prop_STRneg_CB","Prop_SRE_CBcon",
"Prop_SEM_CBcon",
"Prop_STR_CBcon","Prop_SREpos_CBcon","Prop_SREneg_CBcon",
"Prop_SEMpos_CBcon","Prop_SEMneg_CBcon",
"Prop_STRpos_CBcon","Prop_STRneg_CBcon","Prop_pos_CBcon",
"Prop_neg_CBcon","Prop_Incorr_yes_pos","Prop_incorrect_yes_neg",
"Tot_words_CB_lib", "Tot_words_CB_con"),
measured.vars = c("Prop_pos_CB", "Prop_neg_CB"),
variable.name = "valence",
value.name = "recall")
names(SRE_st3_CB)
#For positive only
SRE_st3.pos.long <- melt(SRE_st3_CB, id.vars = c("Ppt", "Condition","Prop_SRE_CB","Prop_SEM_CB",
"Prop_STR_CB",
"Prop_SREneg_CB","Prop_SEMneg_CB",
"Prop_STRneg_CB","Prop_SRE_CBcon",
"Prop_SEM_CBcon","Prop_pos_CB", "Prop_neg_CB",
"Prop_STR_CBcon","Prop_SREpos_CBcon","Prop_SREneg_CBcon",
"Prop_SEMpos_CBcon","Prop_SEMneg_CBcon",
"Prop_STRpos_CBcon","Prop_STRneg_CBcon","Prop_pos_CBcon",
"Prop_neg_CBcon","Prop_Incorr_yes_pos","Prop_incorrect_yes_neg",
"Tot_words_CB_lib", "Tot_words_CB_con"),
measured.vars = c("Prop_SREpos_CB","Prop_SEMpos_CB","Prop_STRpos_CB"),
variable.name = "pos_encoding",
value.name = "posrecall")
#For negative only
SRE_st3.neg.long <- melt(SRE_st3_CB, id.vars = c("Ppt", "Condition","Prop_SRE_CB","Prop_SEM_CB",
"Prop_STR_CB",
"Prop_SREpos_CB","Prop_SEMpos_CB",
"Prop_STRpos_CB","Prop_SRE_CBcon",
"Prop_SEM_CBcon","Prop_pos_CB", "Prop_neg_CB",
"Prop_STR_CBcon","Prop_SREpos_CBcon","Prop_SREneg_CBcon",
"Prop_SEMpos_CBcon","Prop_SEMneg_CBcon",
"Prop_STRpos_CBcon","Prop_STRneg_CBcon","Prop_pos_CBcon",
"Prop_neg_CBcon","Prop_Incorr_yes_pos","Prop_incorrect_yes_neg",
"Tot_words_CB_lib", "Tot_words_CB_con"),
measured.vars = c("Prop_SREneg_CB","Prop_SEMneg_CB","Prop_STRneg_CB"),
variable.name = "neg_encoding",
value.name = "negrecall")
#For all valenced recall
SRE_st3.valence.long <- melt(SRE_st3_CB, id.vars = c("Ppt", "Condition","Prop_SRE_CB","Prop_SEM_CB",
"Prop_STR_CB","Prop_SRE_CBcon",
"Prop_SEM_CBcon","Prop_pos_CB", "Prop_neg_CB",
"Prop_STR_CBcon","Prop_SREpos_CBcon","Prop_SREneg_CBcon",
"Prop_SEMpos_CBcon","Prop_SEMneg_CBcon",
"Prop_STRpos_CBcon","Prop_STRneg_CBcon","Prop_pos_CBcon",
"Prop_neg_CBcon","Prop_Incorr_yes_pos","Prop_incorrect_yes_neg",
"Tot_words_CB_lib","Tot_words_CB_con"),
measured.vars = c("Prop_SREpos_CB",
"Prop_SREneg_CB","Prop_SEMpos_CB","Prop_SEMneg_CB",
"Prop_STRpos_CB","Prop_STRneg_CB"),
variable.name = "valenced_encoding",
value.name = "recall")
names(SRE_st3_CB)
# Means and paired t-tests -------------------------------------------------------------------
describeBy(SRE_st3_CB[,c("Tot_words_CB_con")],list(SRE_st3_CB$Condition))
describeBy(SRE_st3_CB[,c("Tot_words_CB_lib")],list(SRE_st3_CB$Condition))
describeBy(SRE_st3_CB[,c("Prop_SRE_CB","Prop_SEM_CB","Prop_STR_CB")],list(SRE_st3_CB$Condition))
describeBy(SRE_st3_CB[,c("Prop_SRE_CBcon","Prop_SEM_CBcon","Prop_STR_CBcon")],list(SRE_st3_CB$Condition))
describeBy(SRE_st3_CB[,c("Prop_SRE_CB","Prop_SEM_CB","Prop_STR_CB")],list(SRE_st3_CB$Condition))
describeBy(SRE_st3_CB[,c("Prop_SREpos_CB","Prop_SREneg_CB","Prop_SEMpos_CB","Prop_SEMneg_CB","Prop_STRpos_CB","Prop_STRneg_CB")],list(SRE_st3_CB$Condition))
describeBy(SRE_st3_CB[,c("Prop_pos_CB","Prop_neg_CB")],list(SRE_st3_CB$Condition))
describe(SRE_st3_CB$Prop_SRE_CBcon)
describe(SRE_st3_CB$Prop_SEM_CBcon)
describe(SRE_st3_CB$Prop_STR_CBcon)
describe(SRE_st3$Prop_SRE_CB)
describe(SRE_st3$Prop_SEM_CB)
describe(SRE_st3$Prop_STR_CB)
describe(SRE_st3_CB$Prop_SREpos_CB)
mean(SRE_st3_CB$Prop_SREpos_CB)
sd(SRE_st3_CB$Prop_SREpos_CB)
describe(SRE_st3_CB$Prop_SEMpos_CB)
mean(SRE_st3_CB$Prop_SEMpos_CB)
sd(SRE_st3_CB$Prop_SEMpos_CB)
describe(SRE_st3_CB$Prop_STRpos_CB)
mean(SRE_st3_CB$Prop_STRpos_CB)
sd(SRE_st3_CB$Prop_STRpos_CB)
describe(SRE_st3_CB$Prop_SREneg_CB)
mean(SRE_st3_CB$Prop_SREneg_CB)
sd(SRE_st3_CB$Prop_SREneg_CB)
describe(SRE_st3_CB$Prop_SEMneg_CB)
mean(SRE_st3_CB$Prop_SEMneg_CB)
sd(SRE_st3_CB$Prop_SEMneg_CB)
describe(SRE_st3_CB$Prop_STRneg_CB)
mean(SRE_st3_CB$Prop_STRneg_CB)
sd(SRE_st3_CB$Prop_STRneg_CB)
describe(SRE_st3_CB$Prop_pos_CB)
describe(SRE_st3_CB$Prop_neg_CB)
describe(SRE_st3$Corr_no_pos_prop)
describe(SRE_st3$Corr_no_neg_prop)
describe(SRE_st3$Corr_no_SRE_prop)
describe(SRE_st3$Corr_no_SEM_prop)
describe(SRE_st3$Corr_no_STR_prop)
dep.t.testPosNeg <- t.test(SRE_st3_CB$Prop_pos_CB, SRE_st3_CB$Prop_neg_CB, paired = TRUE)
dep.t.testPosNeg
describe(SRE_st3_CB$Prop_pos_CBcon)
describe(SRE_st3_CB$Prop_neg_CBcon)
dep.t.testPosNeg <- t.test(SRE_st3_CB$Prop_pos_CBcon, SRE_st3_CB$Prop_neg_CBcon, paired = TRUE)
dep.t.testPosNeg
describeBy(SRE_st3_CB[,c("Prop_pos_CB","Prop_neg_CB")],list(SRE_st3_CB$Condition))
describe(SRE_st3$Incorrect_yes_pos)
describe(SRE_st3$Incorrect_yes_neg)
#subsetting data to do paired t-test looking at pos and neg overall
recog_only_CB <- subset(SRE_st3_CB, Condition == "Recog")
recall_only_CB <- subset(SRE_st3_CB, Condition == "Recall")
dep.t.testPosNeg <- t.test(recog_only_CB$Prop_pos_CB, recog_only_CB$Prop_neg_CB, paired = TRUE)
dep.t.testPosNeg
dep.t.testPosNeg <- t.test(recall_only_CB$Prop_pos_CB, recall_only_CB$Prop_neg_CB, paired = TRUE)
dep.t.testPosNeg
dep.t.testPosNeg <- t.test(SRE_st3_CB$Prop_pos_CB, SRE_st3_CB$Prop_neg_CB, paired = TRUE)
dep.t.testPosNeg
dep.t.testPosNeg <- t.test(SRE_st3$Prop_SREpos, SRE_st3$Prop_SREneg, paired = TRUE)
dep.t.testPosNeg
dep.t.testPosNeg <- t.test(SRE_st3$Prop_SREpos_RC, SRE_st3$Prop_SREneg_RC, paired = TRUE)
dep.t.testPosNeg
colnames(SRE_st3)
dep.t.proppos <- t.test(SRE_st3$Prop_Incorr_yes_pos, SRE_st3$Prop_incorrect_yes_neg, paired = TRUE)
dep.t.proppos
dep.t.corr_no_posneg <- t.test(SRE_st3$Corr_no_pos_prop, SRE_st3$Corr_no_neg_prop, paired = TRUE)
dep.t.corr_no_posneg
mean(SRE_st3$Prop_Incorr_yes_pos)
mean(SRE_st3$Prop_incorrect_yes_neg)
sd(SRE_st3$Prop_Incorr_yes_pos)
sd(SRE_st3$Prop_incorrect_yes_neg)
mean(SRE_st3$Incorrect_yes_pos)
mean(SRE_st3$Incorrect_yes_neg)
# Means (con)-------------------------------------------------------------------
describe(SRE_st3_CB$Prop_SRE_CBcon)
describe(SRE_st3_CB$Prop_SEM_CBcon)
describe(SRE_st3_CB$Prop_STR_CBcon)
# Means (lib valence)-------------------------------------------------------------------
describe(SRE_st2$Prop_SREpos)
describe(SRE_st2$Prop_SEMpos)
describe(SRE_st2$Prop_STRpos)
describe(SRE_st2$Prop_SREneg)
describe(SRE_st2$Prop_SEMneg)
describe(SRE_st2$Prop_STRneg)
describe(SRE_st2$Prop_Pos)
describe(SRE_st3$Age)
# ezANOVA for filler by encoding (lib)------------------------------------------
SRE_st3_CB_lib.long$Ppt <- factor(SRE_st3_CB_lib.long$Ppt)
SRE_st3_CB_lib.long.comp <- SRE_st3_CB_lib.long[complete.cases(SRE_st3_CB_lib.long),]
ez_fillermodel <- ezANOVA(data = SRE_st3_CB_lib.long.comp, dv=.(recall),
wid = .(Ppt), between = .(Condition), within = .(encoding),
type = 3, detailed = TRUE)
ez_fillermodel
# ezANOVA for encoding by condition (con)------------------------------------------
SRE_st3_CB_con.long$Ppt <- factor(SRE_st3_CB_con.long$Ppt)
SRE_st3_CB_con.long.comp <- SRE_st3_CB_con.long[complete.cases(SRE_st3_CB_con.long),]
ez_fillermodel <- ezANOVA(data = SRE_st3_CB_con.long.comp, dv=.(recall),
wid = .(Ppt), between = .(Condition), within = .(encoding),
type = 3, detailed = TRUE)
ez_fillermodel
# ezANOVA for encoding by condition for correct no words------------------------------------------
SRE_st3_CB_corrNO.long$Ppt <- factor(SRE_st3_CB_corrNO.long$Ppt)
SRE_st3_CB_corrNO.long.comp <- SRE_st3_CB_corrNO.long[complete.cases(SRE_st3_CB_corrNO.long),]
ez_fillermodel <- ezANOVA(data = SRE_st3_CB_corrNO.long.comp, dv=.(recall),
wid = .(Ppt), within = .(encoding),
type = 3, detailed = TRUE)
ez_fillermodel
# ezANOVA for encoding by condition for all pos valenced words------------------------------------------
SRE_st3.pos.long$Ppt <- factor(SRE_st3.pos.long$Ppt)
ez_fillermodel <- ezANOVA(data = SRE_st3.pos.long, dv=.(value),
wid = .(Ppt), within = .(variable),
type = 3, detailed = TRUE)
ez_fillermodel
model <- lm(value ~ variable, data = SRE_st3.pos.long)
summary.lm(model)
# ezANOVA for encoding by condition for all neg valenced words------------------------------------------
SRE_st3.neg.long$Ppt <- factor(SRE_st3.neg.long$Ppt)
ez_fillermodel <- ezANOVA(data = SRE_st3.neg.long, dv=.(value),
wid = .(Ppt), within = .(variable),
type = 3, detailed = TRUE)
ez_fillermodel
model <- lm(value ~ variable, data = SRE_st3.neg.long)
summary.lm(model)
# ezANOVA for encoding by condition for all valenced words------------------------------------------
SRE_st3.valence.long$Ppt <- factor(SRE_st3.valence.long$Ppt)
SRE_st3.valence.long.comp <- SRE_st3.valence.long[complete.cases(SRE_st3.valence.long),]
ez_fillermodel <- ezANOVA(data = SRE_st3.valence.long.comp, dv=.(recall),
wid = .(Ppt), within = .(valenced_encoding), between = .(Condition),
type = 3, detailed = TRUE)
ez_fillermodel
# Setting contrasts -------------------------------------------------------
SRE_vs_SEM <- c(0,1,0)
SRE_vs_STR <- c(0,0,1)
contrasts(SRE_st3_CB_con.long$encoding) <- cbind(SRE_vs_SEM,SRE_vs_STR)
SRE_vs_SEM <- c(0,1,0)
SRE_vs_STR <- c(0,0,1)
contrasts(SRE_st3_CB_lib.long$encoding) <- cbind(SRE_vs_SEM,SRE_vs_STR)
# Building mixed model for encoding by condition (con)-----------------------------
baseline_model <- lme(recall~1, random = ~1|Ppt/encoding, data=SRE_st3_CB_con.long, method = "ML",na.action = na.exclude)
condition_model <- update(baseline_model, .~. + Condition)
encoding_model <- update(condition_model, .~. + encoding)
interaction_model <- update(encoding_model, .~. + encoding:Condition)
anova(baseline_model, condition_model, encoding_model,interaction_model)
summary(interaction_model)
postHocs <- glht(encoding_model, linfct=mcp(encoding="Tukey"))
summary(postHocs)
confint(postHocs)
#running individual models for recall and recog
#recall
baseline_model <- lme(recall~1, random = ~1|Ppt/encoding, data=recall_only_con, method = "ML",na.action = na.exclude)
encoding_model <- update(baseline_model, .~. + encoding)
postHocs <- glht(encoding_model, linfct=mcp(encoding="Tukey"))
summary(postHocs)
confint(postHocs)
#recog
baseline_model <- lme(recall~1, random = ~1|Ppt/encoding, data=recog_only_con, method = "ML",na.action = na.exclude)
encoding_model <- update(baseline_model, .~. + encoding)
postHocs <- glht(encoding_model, linfct=mcp(encoding="Tukey"))
summary(postHocs)
confint(postHocs)
recall_only_con <- subset(SRE_st3_CB_con.long, Condition == "Recall")
recog_only_con <- subset(SRE_st3_CB_con.long, Condition == "Recog")
recallOut <- lme(recall~encoding,
random = ~1|Ppt,
data = recall_only_con,
method = "ML")
recogOut <- lme(recall~encoding,
random = ~1|Ppt,
data = recog_only_con,
method = "ML")
recallTukey <- glht(recallOut, linfct = mcp(encoding = "Tukey"))
summary(recallTukey)
recogTukey <- glht(recogOut, linfct = mcp(encoding = "Tukey"))
summary(recogTukey)
# Building mixed model for encoding by condition (lib)-----------------------------
baseline_model <- lme(recall~1, random = ~1|Ppt/encoding, data=SRE_st3_CB_lib.long, method = "ML",na.action = na.exclude)
condition_model <- update(baseline_model, .~. + Condition)
encoding_model <- update(condition_model, .~. + encoding)
interaction_model <- update(condition_model, .~. + Condition:encoding)
anova(baseline_model, condition_model,encoding_model,interaction_model)
summary(interaction_model)
postHocs <- glht(encoding_model, linfct=mcp(encoding="Tukey"))
summary(postHocs)
confint(postHocs)
#running individual models for recall and recog
recall_only_lib <- subset(SRE_st3_CB_lib.long, Condition == "Recall")
recog_only_lib <- subset(SRE_st3_CB_lib.long, Condition == "Recog")
#recall
baseline_model <- lme(recall~1, random = ~1|Ppt/encoding, data=recall_only_lib, method = "ML",na.action = na.exclude)
encoding_model <- update(baseline_model, .~. + encoding)
postHocs <- glht(encoding_model, linfct=mcp(encoding="Tukey"))
summary(postHocs)
confint(postHocs)
#recog
baseline_model <- lme(recall~1, random = ~1|Ppt/encoding, data=recog_only_lib, method = "ML",na.action = na.exclude)
encoding_model <- update(baseline_model, .~. + encoding)
postHocs <- glht(encoding_model, linfct=mcp(encoding="Tukey"))
summary(postHocs)
confint(postHocs)
# Building mixed model looking at correct no words-----------------------------
baseline_model <- lme(recall~1, random = ~1|Ppt/encoding, data=SRE_st3_CB_corrNO.long, method = "ML",na.action = na.exclude)
names(SRE_st3_CB_corrNO)
baseline_model <- lme(recall~1, random = ~1|Ppt/encoding, data=SRE_st3_CB_corrNO.long, method = "ML",na.action = na.exclude)
encoding_model <- update(baseline_model, .~. + encoding)
anova(baseline_model, encoding_model)
summary(encoding_model)
postHocs <- glht(encoding_model, linfct=mcp(encoding="Tukey"))
summary(postHocs)
confint(postHocs)
# Building mixed model for condition by valence (lib)-----------------------------
baseline_model <- lme(recall~1, random = ~1|Ppt/valence, data=SRE_st3.posneg.long, method = "ML",na.action = na.exclude)
valence_model <- update(baseline_model, .~. + valence)
condition_model <- update(valence_model, .~. + Condition)
interaction_model <- update(condition_model, .~. + Condition:valence)
anova(baseline_model, valence_model,condition_model,interaction_model)
summary(interaction_model)
postHocs <- glht(encoding_model, linfct=mcp(encoding="Tukey"))
summary(postHocs)
confint(postHocs)
#running individual models for recall and recog
recall_only_lib_posneg <- subset(SRE_st3.posneg.long, Condition == "Recall")
recog_only_lib_posneg <- subset(SRE_st3.posneg.long, Condition == "Recog")
#recall
baseline_model <- lme(recall~1, random = ~1|Ppt/valence, data=recall_only_lib_posneg, method = "ML",na.action = na.exclude)
valence_model <- update(baseline_model, .~. + valence)
postHocs <- glht(valence_model, linfct=mcp(valence="Tukey"))
summary(postHocs)
confint(postHocs)
#recog
baseline_model <- lme(recall~1, random = ~1|Ppt/valence, data=recog_only_lib_posneg, method = "ML",na.action = na.exclude)
valence_model <- update(baseline_model, .~. + valence)
postHocs <- glht(valence_model, linfct=mcp(valence="Tukey"))
summary(postHocs)
confint(postHocs)
# Building mixed model for condition by pos valence (lib)-----------------------------
baseline_model <- lme(posrecall~1, random = ~1|Ppt/pos_encoding, data=SRE_st3.pos.long, method = "ML",na.action = na.exclude)
valence_model <- update(baseline_model, .~. + pos_encoding)
condition_model <- update(valence_model, .~. + Condition)
interaction_model <- update(condition_model, .~. + Condition:pos_encoding)
anova(baseline_model, valence_model,condition_model,interaction_model)
summary(interaction_model)
postHocs <- glht(encoding_model, linfct=mcp(encoding="Tukey"))
summary(postHocs)
confint(postHocs)
#running individual models for recall and recog
recall_only_lib_pos <- subset(SRE_st3.pos.long, Condition == "Recall")
recog_only_lib_pos <- subset(SRE_st3.pos.long, Condition == "Recog")
colnames(recall_only_lib_pos)
#recall
baseline_model <- lme(value~1, random = ~1|Ppt/variable, data=recall_only_lib_pos, method = "ML",na.action = na.exclude)
valence_model <- update(baseline_model, .~. + variable)
postHocs <- glht(valence_model, linfct=mcp(variable="Tukey"))
summary(postHocs)
confint(postHocs)
#recog
baseline_model <- lme(posrecall~1, random = ~1|Ppt/pos_encoding, data=recog_only_lib_pos, method = "ML",na.action = na.exclude)
valence_model <- update(baseline_model, .~. + pos_encoding)
postHocs <- glht(valence_model, linfct=mcp(pos_encoding="Tukey"))
summary(postHocs)
confint(postHocs)
# GGplot looking at encoding (con)----------------------------------
str(SRE_st3_CB_con.long)
#Calculating st errors for barplot
SRE_st3_CB_con.long.summ <- summarySE(SRE_st3_CB_con.long, measurevar="recall", groupvars=c("encoding"),na.rm = TRUE)
print(SRE_st3_CB_con.long.summ)
ggplot(SRE_st3_CB_con.long.summ, aes(x=encoding, y=recall)) +
geom_bar(position=position_dodge(), stat="identity") +
geom_errorbar(aes(ymin=recall-se, ymax=recall+se),
width=.2,
position=position_dodge(.9))
# GGplot looking at encoding by condition (lib)----------------------------------
#Calculating st errors for barplot
SRE_st3_CB_lib.long.summ <- summarySE(SRE_st3_CB_lib.long, measurevar="recall", groupvars=c("encoding"))
print(SRE_st3_CB_lib.long.summ)
ggplot(SRE_st3_CB_lib.long.summ, aes(x=encoding, y=recall)) +
geom_bar(position=position_dodge(), stat="identity") +
geom_errorbar(aes(ymin=recall-se, ymax=recall+se),
width=.2,
position=position_dodge(.9))
# GGplot looking at valenced encoding (lib)----------------------------------
#Calculating st errors for barplot
SRE_st3.valence.long.summ <- summarySE(SRE_st3.valence.long, measurevar="recall", groupvars=c("valenced_encoding", "Condition"))
print(SRE_st3.valence.long.summ)
ggplot(SRE_st3.valence.long.summ, aes(x=valenced_encoding, y=recall, fill = Condition)) +
geom_bar(position=position_dodge(), stat="identity") +
geom_errorbar(aes(ymin=recall-se, ymax=recall+se),
width=.2,
position=position_dodge(.9))
#Changing order of levels of variable for better graph display
levels(SRE_st1_valence.long$encoding)
SRE_st1_valence.long$encoding = factor(SRE_st1_valence.long$encoding,levels(SRE_st1_valence.long$encoding)[c(1,3,5,2,4,6)])
# Impace of age, gender, edu ----------------------------------------------
# Contrasts
SRE_vs_SEM <- c(0,1,0)
SRE_vs_STR <- c(0,0,1)
contrasts(SRE_st3_CBplus.long$encoding) <- cbind(SRE_vs_SEM,SRE_vs_STR)
# Removing imcomplete data
SRE_st3_CBplus.long_complete <- SRE_st3_CBplus.long[complete.cases(SRE_st3_CBplus.long), ]
str(SRE_st3_CBplus.long_complete)
str(SRE_st3_CBplus.long)
# Age
baseline_model <- lme(recall~1, random = ~1|Ppt/encoding, data=SRE_st3_CBplus.long_complete, method = "ML",na.action = na.include)
age_model <- update(baseline_model, .~. + Age,na.action = na.include)
encoding_model <- update(age_model, .~. + encoding,na.action = na.include)
interaction_model <- update(encoding_model, .~. + Age:encoding,na.action = na.include)
anova(baseline_model,age_model,encoding_model,interaction_model)
summary (interaction_model)
# Gender
baseline_model <- lme(recall~1, random = ~1|Ppt/encoding, data=SRE_st3_CBplus.long_complete, method = "ML",na.action = na.include)
gender_model <- update(baseline_model, .~. + Gender_cat,na.action = na.include)
encoding_model <- update(gender_model, .~. + encoding,na.action = na.include)
interaction_model <- update(encoding_model, .~. + Gender_cat:encoding,na.action = na.include)
anova(baseline_model,gender_model,encoding_model,interaction_model)
summary (interaction_model)
# Education
baseline_model <- lme(recall~1, random = ~1|Ppt/encoding, data=SRE_st3_CBplus.long_complete, method = "ML",na.action = na.include)
edu_model <- update(baseline_model, .~. + Edu.level,na.action = na.include)
encoding_model <- update(edu_model, .~. + encoding,na.action = na.include)
interaction_model <- update(encoding_model, .~. + Edu.level:encoding,na.action = na.include)
anova(baseline_model,edu_model,encoding_model,interaction_model)
summary (interaction_model)
# Looking at overall pos/neg recall - dependent ttest --------
dep.t.testPosNeg <- t.test(SRE_st2$Prop_Pos, SRE_st2$Prop_Neg, paired = TRUE)
dep.t.testPosNeg
dep.t.testSREposneg <- t.test(SRE_st2$Prop_SREpos, SRE_st2$Prop_SREneg, paired = TRUE)
dep.t.testSREposneg
dep.t.testSEMposneg <- t.test(SRE_st2$Prop_SEMpos, SRE_st2$Prop_SEMneg, paired = TRUE)
dep.t.testSEMposneg
dep.t.testSTRposneg <- t.test(SRE_st2$Prop_STRpos, SRE_st2$Prop_STRneg, paired = TRUE)
dep.t.testSTRposneg
# ezANOVA for pos/neg ------------------------------------------
# Removing imcomplete data
SRE_st2.posneg.long_complete <- SRE_st2.posneg.long[complete.cases(SRE_st2.posneg.long), ]
str(SRE_st2.posneg.long_complete)
str(SRE_st2.posneg.long)
# Analysis of positive encoding only ------------------------------------------
SRE_st3.pos.long$Ppt <- factor(SRE_st3.pos.long$Ppt)
ez_fillermodel3 <- ezANOVA(data = SRE_st3.pos.long, dv=.(posrecall),
wid = .(Ppt), within = .(pos_encoding),
type = 3, detailed = TRUE)
ez_fillermodel3
baseline_model <- lme(posrecall~1, random = ~1|Ppt/pos_encoding, data=SRE_st2.pos.long, method = "ML")
encoding_model <- update(baseline_model, .~. + pos_encoding)
anova(baseline_model, encoding_model)
summary(encoding_model)
postHocs <- glht(encoding_model, linfct=mcp(pos_encoding="Tukey"))
summary(postHocs)
confint(postHocs)
# Analysis of negative encoding only ------------------------------------------
SRE_st3.neg.long$Ppt <- factor(SRE_st3.neg.long$Ppt)
ez_fillermodel <- ezANOVA(data = SRE_st3.neg.long, dv=.(negrecall),
wid = .(Ppt), within = .(neg_encoding),
type = 3, detailed = TRUE)
ez_fillermodel
baseline_model <- lme(negrecall~1, random = ~1|Ppt/neg_encoding, data=SRE_st2.neg.long, method = "ML")
encoding_model <- update(baseline_model, .~. + neg_encoding)
anova(baseline_model, encoding_model)
summary(encoding_model)
postHocs <- glht(encoding_model, linfct=mcp(neg_encoding="Tukey"))
summary(postHocs)
confint(postHocs)
# Proportions -------------------------------------------------------------
a <- sum(SRE_st3$SREpos)
b <- sum(SRE_st3$SEMpos)
c <- sum(SRE_st3$STRpos)
d <- sum(SRE_st3$SREneg)
e <- sum(SRE_st3$SEMneg)
f <- sum(SRE_st3$STRneg)
total <- a+b+c+d+e+f
PropSREpos <- a/total
PropSEMpos <- b/total
PropSTRpos <- c/total
PropSREneg <- d/total
PropSEMneg <- e/total
PropSTRneg <- f/total
AllTotal <- PropSREpos+PropSEMpos+PropSTRpos+PropSREneg+PropSEMneg+PropSTRneg

## Sheet: R
Ppt	Condition	Recall	Recog_words	Word_list	Maths_score	Tot_words_CB_con	Tot_words_CB_lib	Prop_SRE_CB	Prop_SEM_CB	Prop_STR_CB	Prop_SREpos_CB	Prop_SREneg_CB	Prop_SEMpos_CB	Prop_SEMneg_CB	Prop_STRpos_CB	Prop_STRneg_CB	Prop_pos_CB	Prop_neg_CB	Prop_SRE_CBcon	Prop_SEM_CBcon	Prop_STR_CBcon	Prop_SREpos_CBcon	Prop_SREneg_CBcon	Prop_SEMpos_CBcon	Prop_SEMneg_CBcon	Prop_STRpos_CBcon	Prop_STRneg_CBcon	Prop_pos_CBcon	Prop_neg_CBcon	SRE	SEM	STR	Total_words	Prop_SRE	Prop_SEM	Prop_STR	SREpos	SREneg	SEMpos	SEMneg	STRpos	STRneg	Tot_pos	Tot_neg	Prop_pos	Prop_neg	Prop_SREpos	Prop_SREneg	Prop_SEMpos
1	Recall	selfish / trustworthy / conceited / polite / dependable / worthless /		3	4	0	0	100	0	0	0	100	0	0	0	0	0	100	100	0	0	0	100	0	0	0	0	0	100	1	0	0	1	100	0	0	0	1	0	0	0	0	0	1	0	100	0	100	0
2	Recog		adventurous , average , , conventional , immature , optimistic , calm , , , dominating , wise , , discourteous , smug , , cowardly , , deceitful , practical , , friendly , , resourceful , , , tough , neat , , tactful, tense	2	4	6	7	52.6316	36.8421	10.5263	15.7895	36.8421	26.3158	10.5263	5.26316	5.26316	47.3684	52.6316	53.3333	40	6.66667	0	0	0	0	0	19	40	60	0	0	0	0	0	0	0	0	0	0	0	0	0	0	0	0	0	0	0	0
3	Recog		adventurous , average , foolish , conventional , immature , optimistic , calm , , , dominating , wise , neglectful , discourteous , smug , experienced , , observant , , , , , , resourceful , , , tough , , relaxed, tactful, tense	5	5	3	4	47.3684	21.0526	31.5789	15.7895	31.5789	10.5263	10.5263	21.0526	10.5263	47.3684	52.6316	46.6667	20	33.3333	0	0	0	0	0	19	53.3333	46.6667	0	0	0	0	0	0	0	0	0	0	0	0	0	0	0	0	0	0	0	0
4	Recall	helpless hopeless cowardly wise ingenious curt reliable relaxed calm neglectful unconventional	, , , , , , , , , , , , , , , , , , , , , , , , , , , , ,	6	5	2	2	62.5	25	12.5	37.5	25	0	25	12.5	0	50	50	60	40	0	27	0	25	15.5	2	0	40	60	5	2	1	8	62.5	25	12.5	3	2	0	2	1	0	4	4	50	50	37.5	25	0
5	Recall	tough neat deceitful thoughtful cowardly wise relaxed adventurous	, , , , , , , , , , , , , , , , , , , , , , , , , , , , ,	4	5	1	1	50	12.5	37.5	37.5	12.5	12.5	0	12.5	25	62.5	37.5	60	20	20	12.5	13.5	0	15.5	26	1	80	20	4	1	3	8	50	12.5	37.5	3	1	1	0	1	2	5	3	62.5	37.5	37.5	12.5	12.5
6	Recog		, average , , , immature , optimistic , , reliable , courageous , dominating , wise , neglectful , discourteous , smug , experienced , , observant , deceitful , practical , untrustworthy , friendly , selfish , , helpless , thoughtful , tough , neat , , tactful,	1	5	7	8	45.4545	36.3636	18.1818	31.8182	13.6364	13.6364	22.7273	4.54545	13.6364	50	50	41.1765	41.1765	17.6471	0	0	0	0	0	22	52.9412	47.0588	0	0	0	0	0	0	0	0	0	0	0	0	0	0	0	0	0	0	0	0
7	Recall	educated, neglectful, careless,	, , , , , , , , , , , , , , , , , , , , , , , , , , , , ,	6	5	0	0	100	0	0	0	100	0	0	0	0	0	100	0	0	0	100	0	0	0	0	0	0	0	1	0	0	1	100	0	0	0	1	0	0	0	0	0	1	0	100	0	100	0
8	Recog		adventurous , average , , conventional , immature , optimistic , calm , reliable , , , wise , , discourteous , , , cowardly , observant , deceitful , practical , untrustworthy , friendly , selfish , resourceful , helpless , thoughtful , , neat , relaxed, , tense	2	5	6	7	36.3636	31.8182	31.8182	13.6364	22.7273	27.2727	4.54545	13.6364	18.1818	54.5455	45.4545	37.5	37.5	25	0	0	0	0	0	22	50	50	0	0	0	0	0	0	0	0	0	0	0	0	0	0	0	0	0	0	0	0
9	Recall	deceitful / Friendly / discourteous / calm / foolish / experienced /	, , , , , , , , , , , , , , , , , , , , , , , , , , , , ,	3	5	1	2	60	40	0	40	20	0	40	0	0	40	60	75	25	0	21	0	40	3	1	0	50	50	3	2	0	5	60	40	0	2	1	0	2	0	0	2	3	40	60	40	20	0
10	Recog		adventurous , average , foolish , conventional , immature , optimistic , calm , , courageous , dominating , wise , , discourteous , smug , , cowardly , , deceitful , practical , , , selfish , resourceful , , thoughtful , tough , , , tactful, tense	5	5	7	8	47.619	38.0952	14.2857	14.2857	33.3333	23.8095	14.2857	4.7619	9.52381	42.8571	57.1429	47.0588	41.1765	11.7647	0	0	0	0	0	21	47.0588	52.9412	0	0	0	0	0	0	0	0	0	0	0	0	0	0	0	0	0	0	0	0
11	Recall	thoughtful, friendly, tough, courageous, wise, serene, inept, neat	, , , , , , , , , , , , , , , , , , , , , , , , , , , , ,	4	5	0	0	83.3333	0	16.6667	83.3333	0	0	0	0	16.6667	83.3333	16.6667	100	0	0	0	0	0	4	16.6667	0	100	0	5	0	1	6	83.3333	0	16.6667	5	0	0	0	0	1	5	1	83.3333	16.6667	83.3333	0	0
12	Recog		, average , foolish , , , optimistic , calm , reliable , courageous , dominating , wise , , , , experienced , , , , , untrustworthy , , selfish , , , , , neat , relaxed, tactful,	4	4	5	7	42.8571	50	7.14286	28.5714	14.2857	28.5714	21.4286	7.14286	0	64.2857	35.7143	40	50	10	0	0	0	0	0	14	50	50	0	0	0	0	0	0	0	0	0	0	0	0	0	0	0	0	0	0	0	0
13	Recall	deceitful, artful, calm, smug, thoughtful	, , , , , , , , , , , , , , , , , , , , , , , , , , , , ,	3	5	0	2	25	50	25	25	0	0	50	25	0	50	50	50	0	50	0	1	50	26	0	1	100	0	1	2	1	4	25	50	25	1	0	0	2	1	0	2	2	50	50	25	0	0
14	Recog		adventurous , average , , conventional , immature , optimistic , calm , reliable , courageous , dominating , wise , neglectful , discourteous , smug , experienced , cowardly , observant , deceitful , practical , untrustworthy , friendly , selfish , resourceful , , thoughtful , tough , neat , relaxed, tactful, tense	2	5	9	10	35.7143	35.7143	28.5714	10.7143	25	28.5714	7.14286	14.2857	14.2857	53.5714	46.4286	36.3636	40.9091	22.7273	0	0	0	0	0	28	50	50	0	0	0	0	0	0	0	0	0	0	0	0	0	0	0	0	0	0	0	0
15	Recall	selfish, cowardly, courageous, helpless, neglectful, tactful, deceitful, discourteous, adventurous, tense, conventional, average, optimistic, resourceful,	, , , , , , , , , , , , , , , , , , , , , , , , , , , , ,	5	5	4	4	50	28.5714	21.4286	21.4286	28.5714	14.2857	14.2857	0	21.4286	35.7143	64.2857	46.1538	30.7692	23.0769	30.5714	14.2857	17.2857	6	25.4286	3	38.4615	61.5385	7	4	3	14	50	28.5714	21.4286	3	4	2	2	0	3	5	9	35.7143	64.2857	21.4286	28.5714	14.2857
16	Recog		adventurous , , , conventional , immature , optimistic , , reliable , courageous , , wise , neglectful , discourteous , smug , experienced , cowardly , observant , , , , , , , , thoughtful , , neat , , ,	6	4	6	7	26.6667	46.6667	26.6667	20	6.66667	13.3333	33.3333	26.6667	0	60	40	18.1818	54.5455	27.2727	0	0	0	0	0	15	63.6364	36.3636	0	0	0	0	0	0	0	0	0	0	0	0	0	0	0	0	0	0	0	0
17	Recog		adventurous , , foolish , conventional , immature , optimistic , calm , reliable , , , , neglectful , discourteous , smug , experienced , cowardly , observant , , , untrustworthy , , selfish , resourceful , helpless , , tough , neat , relaxed, , tense	6	5	9	10	47.619	47.619	4.7619	23.8095	23.8095	14.2857	33.3333	4.7619	0	42.8571	57.1429	41.1765	52.9412	5.88235	0	0	0	0	0	21	41.1765	58.8235	0	0	0	0	0	0	0	0	0	0	0	0	0	0	0	0	0	0	0	0
18	Recall	IMMATURE	, , , , , , , , , , , , , , , , , , , , , , , , , , , , ,	1	5	0	0	0	0	0	0	0	0	0	0	0	0	0	0	0	0	0	0	0	0	0	0	0	0	0	0	0	0	0	0	0	0	0	0	0	0	0	0	0	0	0	0	0	0
19	Recall	discourteous, smug, trustworthy, observant, honest, selfish, adventurous	, , , , , , , , , , , , , , , , , , , , , , , , , , , , ,	3	5	2	3	40	60	0	20	20	20	40	0	0	40	60	33.3333	66.6667	0	21	20	40	1	2	0	33.3333	66.6667	2	3	0	5	40	60	0	1	1	1	2	0	0	2	3	40	60	20	20	20
20	Recog		adventurous , average , , conventional , immature , optimistic , calm , , courageous , , wise , , , smug , , cowardly , , deceitful , , , friendly , , resourceful , , thoughtful , tough , neat , relaxed, tactful,	2	5	7	8	44.4444	44.4444	11.1111	16.6667	27.7778	38.8889	5.55556	5.55556	5.55556	61.1111	38.8889	42.8571	50	7.14286	0	0	0	0	0	18	57.1429	42.8571	0	0	0	0	0	0	0	0	0	0	0	0	0	0	0	0	0	0	0	0
21	Recall	deceitful, friendly, thoughtful, cowardly, tough, wise, trustworthy	, , , , , , , , , , , , , , , , , , , , , , , , , , , , ,	4	5	0	0	66.6667	0	33.3333	50	16.6667	0	0	0	33.3333	50	50	100	0	0	16.6667	0	0	3	33.3333	0	66.6667	33.3333	4	0	2	6	66.6667	0	33.3333	3	1	0	0	0	2	3	3	50	50	50	16.6667	0
22	Recog		, average , foolish , , , , calm , , courageous , dominating , wise , , , , experienced , , , deceitful , practical , untrustworthy , friendly , selfish , , helpless , thoughtful , , , relaxed, tactful,	4	5	5	7	56.25	43.75	0	37.5	18.75	18.75	25	0	0	56.25	43.75	58.3333	41.6667	0	0	0	0	0	0	16	41.6667	58.3333	0	0	0	0	0	0	0	0	0	0	0	0	0	0	0	0	0	0	0	0
23	Recog		adventurous , average , foolish , conventional , immature , optimistic , calm , reliable , , dominating , wise , neglectful , discourteous , smug , experienced , cowardly , observant , deceitful , , untrustworthy , friendly , selfish , resourceful , helpless , , tough , , relaxed, , tense	6	5	9	10	40	40	20	20	20	12	28	8	12	40	60	36.8421	47.3684	15.7895	0	0	0	0	0	25	36.8421	63.1579	0	0	0	0	0	0	0	0	0	0	0	0	0	0	0	0	0	0	0	0
24	Recall	smug, courageous, adventurous, discourteous, tense, reliable,	, , , , , , , , , , , , , , , , , , , , , , , , , , , , ,	2	5	1	1	66.6667	16.6667	16.6667	16.6667	50	16.6667	0	16.6667	0	50	50	60	20	20	50	17.6667	0	19.6667	1	1	40	60	4	1	1	6	66.6667	16.6667	16.6667	1	3	1	0	1	0	3	3	50	50	16.6667	50	16.6667
25	Recall	foolish,calm,wise,smug,educated,reliable,	, , , , , , , , , , , , , , , , , , , , , , , , , , , , ,	3	5	0	1	60	20	20	40	20	0	20	20	0	60	40	75	0	25	20	1	20	23	0	1	75	25	3	1	1	5	60	20	20	2	1	0	1	1	0	3	2	60	40	40	20	0
26	Recall	relaxed aloof smug courageous deceitful adventurous	, , , , , , , , , , , , , , , , , , , , , , , , , , , , ,	5	5	2	2	40	40	20	20	20	20	20	20	0	60	40	25	50	25	21	21	20	21	2	1	75	25	2	2	1	5	40	40	20	1	1	1	1	1	0	3	2	60	40	20	20	20
27	Recog		, average , foolish , , , , calm , reliable , courageous , dominating , wise , , , , experienced , , observant , deceitful , practical , untrustworthy , , selfish , , , thoughtful , , neat , , tactful,	1	5	7	7	56.25	43.75	0	37.5	18.75	25	18.75	0	0	62.5	37.5	50	50	0	0	0	0	0	0	16	64.2857	35.7143	0	0	0	0	0	0	0	0	0	0	0	0	0	0	0	0	0	0	0	0
28	Recall	Adventurous, courageous, strong, neat,	, , , , , , , , , , , , , , , , , , , , , , , , , , , , ,	4	5	0	0	100	0	0	100	0	0	0	0	0	100	0	100	0	0	0	0	0	2	0	0	100	0	2	0	0	2	100	0	0	2	0	0	0	0	0	2	0	100	0	100	0	0
29	Recall	smug / deceitful / observant /	, , , , , , , , , , , , , , , , , , , , , , , , , , , , ,	3	5	0	2	33.3333	66.6667	0	33.3333	0	0	66.6667	0	0	33.3333	66.6667	0	0	0	0	0	66.6667	0	0	0	0	0	1	2	0	3	33.3333	66.6667	0	1	0	0	2	0	0	1	2	33.3333	66.6667	33.3333	0	0
30	Recall	conventional, cowardly, reliable, calm, untrustworthy	, , , , , , , , , , , , , , , , , , , , , , , , , , , , ,	6	5	2	2	60	40	0	40	20	0	40	0	0	40	60	50	50	0	22	0	40	2	2	0	25	75	3	2	0	5	60	40	0	2	1	0	2	0	0	2	3	40	60	40	20	0
31	Recog		adventurous , , , , immature , optimistic , , reliable , courageous , , , neglectful , discourteous , smug , , cowardly , observant , , , untrustworthy , , selfish , , , , , , relaxed, , tense	3	4	6	7	42.8571	50	7.14286	21.4286	21.4286	14.2857	35.7143	7.14286	0	42.8571	57.1429	36.3636	54.5455	9.09091	0	0	0	0	0	14	45.4545	54.5455	0	0	0	0	0	0	0	0	0	0	0	0	0	0	0	0	0	0	0	0
32	Recog		adventurous , average , foolish , conventional , immature , , calm , reliable , courageous , dominating , wise , neglectful , discourteous , smug , experienced , , observant , deceitful , practical , untrustworthy , friendly , selfish , , , thoughtful , , neat , relaxed, tactful,	1	5	7	8	41.6667	33.3333	25	29.1667	12.5	16.6667	16.6667	8.33333	16.6667	54.1667	45.8333	38.8889	38.8889	22.2222	0	0	0	0	0	24	55.5556	44.4444	0	0	0	0	0	0	0	0	0	0	0	0	0	0	0	0	0	0	0	0
33	Recog		, , , conventional , , , , reliable , , , , , , , , , , , , , , , resourceful , , , , , , ,	2	5	0	0	66.6667	0	33.3333	33.3333	33.3333	0	0	33.3333	0	66.6667	33.3333	66.6667	0	33.3333	0	0	0	0	0	3	66.6667	33.3333	0	0	0	0	0	0	0	0	0	0	0	0	0	0	0	0	0	0	0	0
34	Recog		adventurous , , foolish , conventional , immature , optimistic , , reliable , courageous , , wise , neglectful , discourteous , smug , experienced , cowardly , observant , , practical , , friendly , , resourceful , , thoughtful , , , relaxed, tactful,	5	5	5	6	40	30	30	15	25	30	0	20	10	65	35	37.5	31.25	31.25	0	0	0	0	0	20	68.75	31.25	0	0	0	0	0	0	0	0	0	0	0	0	0	0	0	0	0	0	0	0
35	Recall	tactful smug artful observant calm relaxed tense deceitful selfish	, , , , , , , , , , , , , , , , , , , , , , , , , , , , ,	3	5	1	3	50	37.5	12.5	37.5	12.5	0	37.5	12.5	0	50	50	60	20	20	13.5	1	37.5	15.5	1	1	60	40	4	3	1	8	50	37.5	12.5	3	1	0	3	1	0	4	4	50	50	37.5	12.5	0
36	Recog		adventurous , average , , conventional , immature , optimistic , calm , , courageous , dominating , wise , , discourteous , smug , , cowardly , , deceitful , practical , untrustworthy , , , resourceful , , thoughtful , tough , neat , relaxed, , tense	2	5	8	8	47.619	38.0952	14.2857	14.2857	33.3333	28.5714	9.52381	4.7619	9.52381	47.619	52.381	44.4444	44.4444	11.1111	0	0	0	0	0	21	44.4444	55.5556	0	0	0	0	0	0	0	0	0	0	0	0	0	0	0	0	0	0	0	0
37	Recog		, average , foolish , conventional , , optimistic , calm , reliable , courageous , dominating , wise , , , smug , , , observant , deceitful , practical , , friendly , selfish , resourceful , , thoughtful , , neat , , tactful,	4	5	4	5	52.6316	26.3158	21.0526	36.8421	15.7895	15.7895	10.5263	10.5263	10.5263	63.1579	36.8421	50	25	25	0	0	0	0	0	19	56.25	43.75	0	0	0	0	0	0	0	0	0	0	0	0	0	0	0	0	0	0	0	0
38	Recall	courageous / neat / cowardly / friendly / informal / inept /	, , , , , , , , , , , , , , , , , , , , , , , , , , , , ,	4	4	0	0	75	0	25	75	0	0	0	0	25	75	25	100	0	0	0	0	0	3	25	0	100	0	3	0	1	4	75	0	25	3	0	0	0	0	1	3	1	75	25	75	0	0
39	Recall	courageous, deceitful, neat, dominating,	, , , , , , , , , , , , , , , , , , , , , , , , , , , , ,	4	4	0	0	100	0	0	50	50	0	0	0	0	50	50	100	0	0	50	0	0	4	0	0	50	50	4	0	0	4	100	0	0	2	2	0	0	0	0	2	2	50	50	50	50	0
40	Recall	neglectful calm discourteous relaxed	, , , , , , , , , , , , , , , , , , , , , , , , , , , , ,	6	5	1	1	75	25	0	50	25	0	25	0	0	50	50	50	50	0	26	0	25	1	1	0	50	50	3	1	0	4	75	25	0	2	1	0	1	0	0	2	2	50	50	50	25	0
41	Recog		adventurous , average , , conventional , immature , , calm , reliable , courageous , dominating , wise , neglectful , discourteous , smug , , cowardly , , deceitful , practical , , friendly , selfish , , , thoughtful , tough , neat , relaxed, tactful, tense	2	5	9	10	34.7826	43.4783	21.7391	4.34783	30.4348	34.7826	8.69565	8.69565	13.0435	47.8261	52.1739	33.3333	50	16.6667	0	0	0	0	0	23	44.4444	55.5556	0	0	0	0	0	0	0	0	0	0	0	0	0	0	0	0	0	0	0	0
42	Recall	aloof, conventional , lazy, friendly, tactful,	, , , , , , , , , , , , , , , , , , , , , , , , , , , , ,	5	5	1	2	33.3333	66.6667	0	0	33.3333	66.6667	0	0	0	66.6667	33.3333	0	100	0	33.3333	66.6667	0	0	1	0	100	0	1	2	0	3	33.3333	66.6667	0	0	1	2	0	0	0	2	1	66.6667	33.3333	0	33.3333	66.6667
43	Recall	negotation, wasn't expecting this, trustworthy,	, , , , , , , , , , , , , , , , , , , , , , , , , , , , ,	1	2	0	0	0	0	0	0	0	0	0	0	0	0	0	0	0	0	0	0	0	0	0	0	0	0	0	0	0	0	0	0	0	0	0	0	0	0	0	0	0	0	0	0	0	0
44	Recall	discourteous, neat, courageous, friendly, impotent, foolish, wise, tactful, average, deceitful,	, , , , , , , , , , , , , , , , , , , , , , , , , , , , ,	1	5	1	1	77.7778	11.1111	11.1111	55.5556	22.2222	0	11.1111	0	11.1111	55.5556	44.4444	66.6667	16.6667	16.6667	23.2222	0	12.1111	4	12.1111	1	50	50	7	1	1	9	77.7778	11.1111	11.1111	5	2	0	1	0	1	5	4	55.5556	44.4444	55.5556	22.2222	0
45	Recog		adventurous , average , foolish , conventional , immature , optimistic , calm , reliable , courageous , , wise , neglectful , discourteous , smug , experienced , cowardly , observant , deceitful , , , , selfish , resourceful , helpless , , tough , neat , relaxed, , tense	3	5	8	10	37.5	41.6667	20.8333	20.8333	16.6667	12.5	29.1667	12.5	8.33333	45.8333	54.1667	35	40	25	0	0	0	0	0	24	50	50	0	0	0	0	0	0	0	0	0	0	0	0	0	0	0	0	0	0	0	0
46	Recog		adventurous , average , foolish , conventional , immature , optimistic , calm , , courageous , dominating , wise , , discourteous , smug , experienced , cowardly , observant , deceitful , practical , untrustworthy , friendly , selfish , resourceful , helpless , thoughtful , tough , neat , relaxed, tactful, tense	2	5	9	10	35.7143	35.7143	28.5714	10.7143	25	28.5714	7.14286	10.7143	17.8571	50	50	36.3636	40.9091	22.7273	0	0	0	0	0	28	45.4545	54.5455	0	0	0	0	0	0	0	0	0	0	0	0	0	0	0	0	0	0	0	0
47	Recall	WISE / untrustworthy / thoughtful / reliable / foolish / curt / discourteous / helpless / experienced / NEAT / tense / scared / optimistic	, , , , , , , , , , , , , , , , , , , , , , , , , , , , ,	6	5	3	3	55.5556	33.3333	11.1111	22.2222	33.3333	11.1111	22.2222	11.1111	0	44.4444	55.5556	50	37.5	12.5	35.3333	12.1111	22.2222	15.1111	3	1	37.5	62.5	5	3	1	9	55.5556	33.3333	11.1111	2	3	1	2	1	0	4	5	44.4444	55.5556	22.2222	33.3333	11.1111
48	Recall	immature nervous wise	, , , , , , , , , , , , , , , , , , , , , , , , , , , , ,	2	5	1	1	50	50	0	0	50	50	0	0	0	50	50	0	100	0	50	50	0	0	1	0	100	0	1	1	0	2	50	50	0	0	1	1	0	0	0	1	1	50	50	0	50	50
49	Recog		, average , , , , , calm , reliable , courageous , dominating , wise , neglectful , discourteous , smug , experienced , , observant , deceitful , practical , untrustworthy , friendly , selfish , , helpless , thoughtful , tough , neat , , tactful,	1	5	8	9	47.619	42.8571	9.52381	33.3333	14.2857	19.0476	23.8095	0	9.52381	52.381	47.619	43.75	50	6.25	0	0	0	0	0	21	56.25	43.75	0	0	0	0	0	0	0	0	0	0	0	0	0	0	0	0	0	0	0	0
50	Recog		adventurous , average , , conventional , immature , optimistic , calm , , courageous , dominating , , , discourteous , smug , , cowardly , , deceitful , practical , , friendly , , resourceful , , , tough , , , tactful, tense	5	5	5	7	55.5556	38.8889	5.55556	16.6667	38.8889	22.2222	16.6667	5.55556	0	44.4444	55.5556	61.5385	38.4615	0	0	0	0	0	0	18	46.1538	53.8462	0	0	0	0	0	0	0	0	0	0	0	0	0	0	0	0	0	0	0	0
51	Recog		adventurous , average , foolish , conventional , , , , , , dominating , , , , , , cowardly , observant , , practical , untrustworthy , friendly , selfish , resourceful , , , , , , tactful, tense	4	4	4	4	35.7143	28.5714	35.7143	21.4286	14.2857	7.14286	21.4286	14.2857	21.4286	42.8571	57.1429	33.3333	33.3333	33.3333	0	0	0	0	0	14	41.6667	58.3333	0	0	0	0	0	0	0	0	0	0	0	0	0	0	0	0	0	0	0	0
52	Recog		, average , foolish , , , , calm , reliable , courageous , dominating , wise , , , , experienced , cowardly , observant , deceitful , , untrustworthy , friendly , selfish , resourceful , , thoughtful , tough , neat , relaxed, tactful, tense	4	5	6	8	42.8571	38.0952	19.0476	28.5714	14.2857	23.8095	14.2857	4.7619	14.2857	57.1429	42.8571	46.6667	40	13.3333	0	0	0	0	0	21	53.3333	46.6667	0	0	0	0	0	0	0	0	0	0	0	0	0	0	0	0	0	0	0	0
53	Recall	aloof, wise, relaxed, deceitful, selfish, immature, tough, tactful, average, reliable, educated, dominating, thoughtful, practical	, , , , , , , , , , , , , , , , , , , , , , , , , , , , ,	5	5	6	7	16.6667	58.3333	25	0	16.6667	33.3333	25	16.6667	8.33333	50	50	20	60	20	18.6667	34.3333	26	18.6667	14.3333	2	50	50	2	7	3	12	16.6667	58.3333	25	0	2	4	3	2	1	6	6	50	50	0	16.6667	33.3333
54	Recall	neat deceitful thoughtful courageous average wise friendly	, , , , , , , , , , , , , , , , , , , , , , , , , , , , ,	4	5	0	0	100	0	0	71.4286	28.5714	0	0	0	0	71.4286	28.5714	100	0	0	28.5714	0	0	6	0	0	66.6667	33.3333	7	0	0	7	100	0	0	5	2	0	0	0	0	5	2	71.4286	28.5714	71.4286	28.5714	0
55	Recall	Courages orderly / dishonest calm creative conventional tidy dishonest educated intelligent disorginised	, , , , , , , , , , , , , , , , , , , , , , , , , , , , ,	2	4	0	0	50	0	50	0	50	0	0	50	0	50	50	100	0	0	50	0	0	51	0	0	0	100	1	0	1	2	50	0	50	0	1	0	0	1	0	1	1	50	50	0	50	0
56	Recall	aloof adventurous wise discourteous tough conventional polite	, , , , , , , , , , , , , , , , , , , , , , , , , , , , ,	5	5	1	1	80	20	0	20	60	20	0	0	0	40	60	75	25	0	60	20	0	3	1	0	50	50	4	1	0	5	80	20	0	1	3	1	0	0	0	2	3	40	60	20	60	20
57	Recog		adventurous , average , , conventional , immature , optimistic , calm , reliable , courageous , dominating , wise , , discourteous , smug , , cowardly , observant , , , , friendly , selfish , resourceful , helpless , , tough , neat , relaxed, tactful,	2	5	7	8	40.9091	36.3636	22.7273	13.6364	27.2727	27.2727	9.09091	13.6364	9.09091	54.5455	45.4545	43.75	43.75	12.5	0	0	0	0	0	22	50	50	0	0	0	0	0	0	0	0	0	0	0	0	0	0	0	0	0	0	0	0
58	Recall	reliable, curt, calm, tense, ingenious, selfish, inventive, uncommon,	, , , , , , , , , , , , , , , , , , , , , , , , , , , , ,	6	5	1	1	75	25	0	50	25	0	25	0	0	50	50	66.6667	33.3333	0	26	0	25	2	1	0	33.3333	66.6667	3	1	0	4	75	25	0	2	1	0	1	0	0	2	2	50	50	50	25	0
59	Recall	Authentic, calm, adventures, tough, creative, aloof, ignorant,	, , , , , , , , , , , , , , , , , , , , , , , , , , , , ,	5	5	0	0	50	0	50	0	50	0	0	50	0	50	50	100	0	0	50	0	0	51	0	0	0	100	1	0	1	2	50	0	50	0	1	0	0	1	0	1	1	50	50	0	50	0
60	Recog		, average , , , , , calm , , courageous , dominating , wise , neglectful , , , experienced , , observant , deceitful , practical , , friendly , selfish , , helpless , , , , relaxed, tactful,	1	5	5	6	53.3333	40	6.66667	33.3333	20	20	20	6.66667	0	60	40	45.4545	45.4545	9.09091	0	0	0	0	0	15	63.6364	36.3636	0	0	0	0	0	0	0	0	0	0	0	0	0	0	0	0	0	0	0	0
61	Recall	experienced, neat, optimistic, untrustworthy, resourceful, practical,	, , , , , , , , , , , , , , , , , , , , , , , , , , , , ,	6	5	2	2	33.3333	33.3333	33.3333	16.6667	16.6667	33.3333	0	33.3333	0	83.3333	16.6667	20	40	40	16.6667	35.3333	0	34.3333	2	2	80	20	2	2	2	6	33.3333	33.3333	33.3333	1	1	2	0	2	0	5	1	83.3333	16.6667	16.6667	16.6667	33.3333
62	Recog		adventurous , average , foolish , conventional , , optimistic , calm , reliable , , , wise , neglectful , discourteous , smug , experienced , , observant , deceitful , practical , untrustworthy , friendly , selfish , resourceful , helpless , thoughtful , tough , neat , relaxed, tactful,	3	5	5	7	40	28	32	20	20	12	16	24	8	56	44	35	25	40	0	0	0	0	0	25	65	35	0	0	0	0	0	0	0	0	0	0	0	0	0	0	0	0	0	0	0	0
63	Recog		adventurous , average , , conventional , , , calm , reliable , courageous , dominating , wise , neglectful , discourteous , , experienced , cowardly , observant , deceitful , practical , untrustworthy , friendly , selfish , , , thoughtful , , neat , relaxed, tactful, tense	1	5	6	7	43.4783	30.4348	26.087	30.4348	13.0435	17.3913	13.0435	8.69565	17.3913	56.5217	43.4783	38.8889	33.3333	27.7778	0	0	0	0	0	23	55.5556	44.4444	0	0	0	0	0	0	0	0	0	0	0	0	0	0	0	0	0	0	0	0
64	Recog		adventurous , average , foolish , , , , calm , reliable , courageous , dominating , wise , , discourteous , , experienced , cowardly , , deceitful , practical , untrustworthy , friendly , , , , thoughtful , tough , neat , relaxed, tactful,	4	5	4	6	50	30	20	35	15	20	10	5	15	60	40	57.1429	28.5714	14.2857	0	0	0	0	0	20	57.1429	42.8571	0	0	0	0	0	0	0	0	0	0	0	0	0	0	0	0	0	0	0	0
65	Recog		adventurous , average , , conventional , immature , optimistic , , , courageous , , wise , , , smug , , cowardly , , , , , , , resourceful , , , tough , neat , , , tense	5	5	4	4	69.2308	30.7692	0	23.0769	46.1538	23.0769	7.69231	0	0	46.1538	53.8462	63.6364	36.3636	0	0	0	0	0	0	13	54.5455	45.4545	0	0	0	0	0	0	0	0	0	0	0	0	0	0	0	0	0	0	0	0
66	Recog		, average , foolish , , immature , optimistic , calm , reliable , courageous , dominating , wise , neglectful , discourteous , smug , experienced , , , deceitful , practical , untrustworthy , friendly , selfish , resourceful , helpless , thoughtful , tough , neat , , tactful,	1	5	8	9	41.6667	37.5	20.8333	29.1667	12.5	12.5	25	8.33333	12.5	50	50	36.8421	42.1053	21.0526	0	0	0	0	0	24	52.6316	47.3684	0	0	0	0	0	0	0	0	0	0	0	0	0	0	0	0	0	0	0	0
67	Recall	Cowardly / conventional / tense / immature / tough /	, , , , , , , , , , , , , , , , , , , , , , , , , , , , ,	2	5	0	0	100	0	0	0	100	0	0	0	0	0	100	100	0	0	100	0	0	3	0	0	0	100	4	0	0	4	100	0	0	0	4	0	0	0	0	0	4	0	100	0	100	0
68	Recog		adventurous , , foolish , conventional , immature , , calm , reliable , courageous , , , neglectful , discourteous , , experienced , cowardly , observant , , practical , , , selfish , resourceful , helpless , thoughtful , tough , , relaxed, ,	6	5	6	7	47.3684	36.8421	15.7895	26.3158	21.0526	10.5263	26.3158	15.7895	0	52.6316	47.3684	40	40	20	0	0	0	0	0	19	53.3333	46.6667	0	0	0	0	0	0	0	0	0	0	0	0	0	0	0	0	0	0	0	0
69	Recog		adventurous , average , foolish , conventional , immature , optimistic , calm , reliable , courageous , dominating , wise , neglectful , discourteous , smug , experienced , , observant , deceitful , practical , untrustworthy , friendly , selfish , , helpless , thoughtful , tough , neat , relaxed, tactful, tense	3	4	6	8	35.7143	28.5714	35.7143	17.8571	17.8571	7.14286	21.4286	25	10.7143	50	50	31.8182	27.2727	40.9091	0	0	0	0	0	28	59.0909	40.9091	0	0	0	0	0	0	0	0	0	0	0	0	0	0	0	0	0	0	0	0
70	Recall	Courageous, tough, deceitful, friendly, calm, serene, thoughtful, wise, capable, helpless, inept,	, , , , , , , , , , , , , , , , , , , , , , , , , , , , ,	4	5	1	2	57.1429	28.5714	14.2857	42.8571	14.2857	14.2857	14.2857	0	14.2857	57.1429	42.8571	75	25	0	15.2857	14.2857	14.2857	3	15.2857	0	50	50	4	2	1	7	57.1429	28.5714	14.2857	3	1	1	1	0	1	4	3	57.1429	42.8571	42.8571	14.2857	14.2857
71	Recall	adventurous calm discourteous tactful conventional	, , , , , , , , , , , , , , , , , , , , , , , , , , , , ,	5	5	1	1	60	20	20	20	40	20	0	20	0	60	40	66.6667	33.3333	0	40	20	0	22	1	0	66.6667	33.3333	3	1	1	5	60	20	20	1	2	1	0	1	0	3	2	60	40	20	40	20
72	Recall	calm, resourceful, courageous, discourteous, cowardly, friendly, wise,	, , , , , , , , , , , , , , , , , , , , , , , , , , , , ,	2	5	2	3	42.8571	42.8571	14.2857	14.2857	28.5714	42.8571	0	14.2857	0	71.4286	28.5714	60	40	0	28.5714	42.8571	0	17.2857	2	0	60	40	3	3	1	7	42.8571	42.8571	14.2857	1	2	3	0	1	0	5	2	71.4286	28.5714	14.2857	28.5714	42.8571
73	Recog		adventurous , average , foolish , , , , , reliable , courageous , dominating , wise , neglectful , , , experienced , , observant , deceitful , practical , , , selfish , , helpless , thoughtful , , neat , relaxed, tactful,	4	5	7	8	50	44.4444	5.55556	33.3333	16.6667	22.2222	22.2222	5.55556	0	61.1111	38.8889	46.6667	46.6667	6.66667	0	0	0	0	0	18	53.3333	46.6667	0	0	0	0	0	0	0	0	0	0	0	0	0	0	0	0	0	0	0	0
74	Recall	helpless, neglectful, thoughtful, tactical	, , , , , , , , , , , , , , , , , , , , , , , , , , , , ,	6	4	0	0	66.6667	0	33.3333	0	66.6667	0	0	33.3333	0	33.3333	66.6667	50	0	50	66.6667	1	0	34.3333	0	1	50	50	2	0	1	3	66.6667	0	33.3333	0	2	0	0	1	0	1	2	33.3333	66.6667	0	66.6667	0
75	Recog		adventurous , , foolish , conventional , immature , optimistic , , reliable , courageous , , , neglectful , discourteous , smug , experienced , cowardly , observant , deceitful , , untrustworthy , , selfish , resourceful , helpless , , , neat , relaxed, ,	3	5	7	9	45	45	10	20	25	15	30	10	0	45	55	40	46.6667	13.3333	0	0	0	0	0	20	53.3333	46.6667	0	0	0	0	0	0	0	0	0	0	0	0	0	0	0	0	0	0	0	0
76	Recog		adventurous , average , foolish , , , , calm , reliable , courageous , dominating , , neglectful , , smug , experienced , , observant , , practical , untrustworthy , friendly , selfish , resourceful , helpless , , tough , neat , , tactful, tense	1	4	9	10	33.3333	47.619	19.0476	23.8095	9.52381	19.0476	28.5714	9.52381	9.52381	52.381	47.619	26.6667	60	13.3333	0	0	0	0	0	21	53.3333	46.6667	0	0	0	0	0	0	0	0	0	0	0	0	0	0	0	0	0	0	0	0
77	Recog		adventurous , average , , conventional , immature , optimistic , , reliable , , dominating , , , discourteous , smug , experienced , cowardly , observant , deceitful , practical , untrustworthy , friendly , selfish , resourceful , , thoughtful , tough , neat , relaxed, , tense	2	5	6	7	43.4783	30.4348	26.087	13.0435	30.4348	21.7391	8.69565	13.0435	13.0435	47.8261	52.1739	44.4444	33.3333	22.2222	0	0	0	0	0	23	44.4444	55.5556	0	0	0	0	0	0	0	0	0	0	0	0	0	0	0	0	0	0	0	0
78	Recall	calm tactful discourteous helpless uncommon conventional cowardly selfish untrustworthy	, , , , , , , , , , , , , , , , , , , , , , , , , , , , ,	6	5	3	3	50	37.5	12.5	12.5	37.5	0	37.5	12.5	0	25	75	42.8571	42.8571	14.2857	40.5	1	37.5	15.5	3	1	14.2857	85.7143	4	3	1	8	50	37.5	12.5	1	3	0	3	1	0	2	6	25	75	12.5	37.5	0
79	Recog		, average , foolish , , immature , , calm , reliable , , dominating , wise , neglectful , , smug , experienced , , observant , deceitful , practical , untrustworthy , friendly , selfish , , helpless , thoughtful , , neat , relaxed, tactful,	4	5	8	10	42.8571	47.619	9.52381	28.5714	14.2857	23.8095	23.8095	0	9.52381	52.381	47.619	41.1765	47.0588	11.7647	0	0	0	0	0	21	41.1765	58.8235	0	0	0	0	0	0	0	0	0	0	0	0	0	0	0	0	0	0	0	0
80	Recall	Calm wise experience friendly foolish adventures helpless	, , , , , , , , , , , , , , , , , , , , , , , , , , , , ,	2	4	1	2	0	50	50	0	0	50	0	0	50	50	50	0	33.3333	66.6667	0	50	2	0	51	2	33.3333	66.6667	0	2	2	4	0	50	50	0	0	2	0	0	2	2	2	50	50	0	0	50
81	Recall	Tough / courageous / decietful / wise / tactful / friendly / relaxed / informal / neglectful / neat / average / informed / educated /	, , , , , , , , , , , , , , , , , , , , , , , , , , , , ,	4	5	2	2	77.7778	22.2222	0	55.5556	22.2222	11.1111	11.1111	0	0	66.6667	33.3333	71.4286	28.5714	0	23.2222	11.1111	11.1111	5	2	0	57.1429	42.8571	7	2	0	9	77.7778	22.2222	0	5	2	1	1	0	0	6	3	66.6667	33.3333	55.5556	22.2222	11.1111
82	Recog		adventurous , , , conventional , immature , optimistic , calm , reliable , courageous , dominating , , neglectful , , smug , experienced , , observant , , , untrustworthy , , selfish , resourceful , , thoughtful , , , relaxed, ,	3	4	5	6	47.0588	35.2941	17.6471	29.4118	17.6471	17.6471	17.6471	11.7647	5.88235	58.8235	41.1765	46.1538	38.4615	15.3846	0	0	0	0	0	17	69.2308	30.7692	0	0	0	0	0	0	0	0	0	0	0	0	0	0	0	0	0	0	0	0
83	Recall	immature courageous courteous discourteous educated ignorant smug	, , , , , , , , , , , , , , , , , , , , , , , , , , , , ,	2	5	1	1	75	25	0	0	75	25	0	0	0	25	75	66.6667	33.3333	0	75	25	0	2	1	0	33.3333	66.6667	3	1	0	4	75	25	0	0	3	1	0	0	0	1	3	25	75	0	75	25
84	Recall	courageous, average, tense, honest, reliable, tactful, helpless, impotent, kind, selfish, educated, informed, soft, tough, relaxed,	, , , , , , , , , , , , , , , , , , , , , , , , , , , , ,	1	5	4	4	33.3333	44.4444	22.2222	22.2222	11.1111	11.1111	33.3333	11.1111	11.1111	44.4444	55.5556	14.2857	57.1429	28.5714	14.1111	12.1111	34.3333	12.1111	15.1111	2	42.8571	57.1429	3	4	2	9	33.3333	44.4444	22.2222	2	1	1	3	1	1	4	5	44.4444	55.5556	22.2222	11.1111	11.1111
85	Recog		adventurous , average , foolish , conventional , , optimistic , calm , reliable , courageous , dominating , wise , neglectful , discourteous , smug , experienced , , observant , deceitful , practical , , friendly , selfish , , helpless , , tough , neat , relaxed, , tense	1	4	8	9	33.3333	37.5	29.1667	20.8333	12.5	16.6667	20.8333	12.5	16.6667	50	50	31.5789	42.1053	26.3158	0	0	0	0	0	24	52.6316	47.3684	0	0	0	0	0	0	0	0	0	0	0	0	0	0	0	0	0	0	0	0
86	Recog		adventurous , , , conventional , immature , optimistic , calm , , courageous , , , neglectful , discourteous , smug , experienced , cowardly , observant , deceitful , , , , selfish , resourceful , helpless , thoughtful , , , relaxed, , tense	3	5	8	10	36.8421	52.6316	10.5263	21.0526	15.7895	15.7895	36.8421	10.5263	0	47.3684	52.6316	33.3333	53.3333	13.3333	0	0	0	0	0	19	53.3333	46.6667	0	0	0	0	0	0	0	0	0	0	0	0	0	0	0	0	0	0	0	0
87	Recog		, average , , , , optimistic , calm , reliable , courageous , dominating , wise , neglectful , , , experienced , , observant , deceitful , practical , untrustworthy , friendly , selfish , , , , , neat , , ,	1	4	6	7	50	43.75	6.25	31.25	18.75	25	18.75	6.25	0	62.5	37.5	46.1538	46.1538	7.69231	0	0	0	0	0	16	69.2308	30.7692	0	0	0	0	0	0	0	0	0	0	0	0	0	0	0	0	0	0	0	0
88	Recall	patient / kind / impotent / dependable / reliable / untrustworthy / smug / courageous / / /	, , , , , , , , , , , , , , , , , , , , , , , , , , , , ,	1	4	2	2	25	50	25	25	0	25	25	0	25	50	50	33.3333	66.6667	0	1	25	25	1	27	0	66.6667	33.3333	1	2	1	4	25	50	25	1	0	1	1	0	1	2	2	50	50	25	0	25
89	Recall	aloof, ignorant, daring, calm, conventional, thoughtful,	, , , , , , , , , , , , , , , , , , , , , , , , , , , , ,	5	5	1	1	33.3333	33.3333	33.3333	0	33.3333	33.3333	0	33.3333	0	66.6667	33.3333	0	100	0	33.3333	33.3333	0	33.3333	1	0	100	0	1	1	1	3	33.3333	33.3333	33.3333	0	1	1	0	1	0	2	1	66.6667	33.3333	0	33.3333	33.3333
90	Recall	NEGLECTFUL aloof deceitful excellent	, , , , , , , , , , , , , , , , , , , , , , , , , , , , ,	5	5	1	1	0	100	0	0	0	0	100	0	0	0	100	0	100	0	1	0	100	0	1	0	0	100	0	1	0	1	0	100	0	0	0	0	1	0	0	0	1	0	100	0	0	0
91	Recog		adventurous , average , foolish , conventional , , , calm , , courageous , , wise , neglectful , discourteous , smug , experienced , cowardly , observant , deceitful , practical , untrustworthy , friendly , selfish , resourceful , , , tough , neat , relaxed, tactful, tense	5	5	7	8	33.3333	33.3333	33.3333	8.33333	25	25	8.33333	16.6667	16.6667	50	50	30	35	35	0	0	0	0	0	24	50	50	0	0	0	0	0	0	0	0	0	0	0	0	0	0	0	0	0	0	0	0
92	Recog		adventurous , average , , conventional , immature , optimistic , calm , , courageous , dominating , wise , , discourteous , smug , , cowardly , , deceitful , practical , , friendly , , resourceful , , thoughtful , tough , neat , , tactful, tense	2	5	8	9	47.619	42.8571	9.52381	14.2857	33.3333	33.3333	9.52381	4.7619	4.7619	52.381	47.619	47.0588	47.0588	5.88235	0	0	0	0	0	21	47.0588	52.9412	0	0	0	0	0	0	0	0	0	0	0	0	0	0	0	0	0	0	0	0
93	Recog		adventurous , average , foolish , conventional , immature , optimistic , calm , , courageous , dominating , wise , neglectful , discourteous , smug , , , observant , , , , , , , , , tough , , , ,	1	5	4	5	26.6667	33.3333	40	13.3333	13.3333	13.3333	20	13.3333	26.6667	40	60	27.2727	36.3636	36.3636	0	0	0	0	0	15	45.4545	54.5455	0	0	0	0	0	0	0	0	0	0	0	0	0	0	0	0	0	0	0	0
94	Recall	aloof adventurous intelligent friendly daring	, , , , , , , , , , , , , , , , , , , , , , , , , , , , ,	5	5	0	1	50	50	0	50	0	50	0	0	0	100	0	100	0	0	0	50	0	1	0	0	100	0	1	1	0	2	50	50	0	1	0	1	0	0	0	2	0	100	0	50	0	50
95	Recog		adventurous , , foolish , conventional , immature , optimistic , calm , reliable , , , wise , , discourteous , smug , experienced , cowardly , observant , , , untrustworthy , , selfish , resourceful , helpless , , tough , , , , tense	3	5	8	9	42.1053	47.3684	10.5263	21.0526	21.0526	15.7895	31.5789	5.26316	5.26316	42.1053	57.8947	33.3333	53.3333	13.3333	0	0	0	0	0	19	46.6667	53.3333	0	0	0	0	0	0	0	0	0	0	0	0	0	0	0	0	0	0	0	0
96	Recog		adventurous , average , foolish , , , , , reliable , courageous , dominating , wise , neglectful , , smug , experienced , , observant , deceitful , practical , untrustworthy , friendly , selfish , , helpless , thoughtful , tough , neat , , tactful,	1	5	8	9	47.619	42.8571	9.52381	33.3333	14.2857	14.2857	28.5714	4.7619	4.7619	52.381	47.619	46.6667	53.3333	0	0	0	0	0	0	21	53.3333	46.6667	0	0	0	0	0	0	0	0	0	0	0	0	0	0	0	0	0	0	0	0
97	Recall	courageous friendly average	, , , , , , , , , , , , , , , , , , , , , , , , , , , , ,	4	4	0	0	100	0	0	66.6667	33.3333	0	0	0	0	66.6667	33.3333	100	0	0	33.3333	0	0	3	0	0	66.6667	33.3333	3	0	0	3	100	0	0	2	1	0	0	0	0	2	1	66.6667	33.3333	66.6667	33.3333	0
98	Recall	Practical deceitful selfish cowardly uncooperative	, , , , , , , , , , , , , , , , , , , , , , , , , , , , ,	6	5	1	1	33.3333	33.3333	33.3333	0	33.3333	0	33.3333	0	33.3333	0	100	33.3333	33.3333	33.3333	34.3333	0	34.3333	1	34.3333	1	0	100	1	1	1	3	33.3333	33.3333	33.3333	0	1	0	1	0	1	0	3	0	100	0	33.3333	0
99	Recall	NEAT, intrepid, neglectful, optimistic, discourteous, untrustworthy, calm, relaxed	, , , , , , , , , , , , , , , , , , , , , , , , , , , , ,	6	5	2	2	66.6667	33.3333	0	33.3333	33.3333	16.6667	16.6667	0	0	50	50	50	50	0	34.3333	16.6667	16.6667	2	2	0	50	50	4	2	0	6	66.6667	33.3333	0	2	2	1	1	0	0	3	3	50	50	33.3333	33.3333	16.6667
100	Recall	calm, conventional, smug, discourteous, optimistic, creative,	, , , , , , , , , , , , , , , , , , , , , , , , , , , , ,	5	5	0	0	80	0	20	20	60	0	0	20	0	40	60	100	0	0	60	0	0	22	0	0	50	50	4	0	1	5	80	0	20	1	3	0	0	1	0	2	3	40	60	20	60	0
101	Recall	educate / calm / foolish / conventional / tactful / adventurous /	, , , , , , , , , , , , , , , , , , , , , , , , , , , , ,	5	5	1	1	40	20	40	20	20	20	0	20	20	60	40	33.3333	33.3333	33.3333	20	20	1	21	21	1	66.6667	33.3333	2	1	2	5	40	20	40	1	1	1	0	1	1	3	2	60	40	20	20	20
102	Recog		adventurous , average , , conventional , immature , optimistic , calm , reliable , courageous , dominating , , neglectful , discourteous , smug , experienced , cowardly , observant , , practical , untrustworthy , , selfish , resourceful , , thoughtful , , neat , , ,	2	5	6	6	38.0952	28.5714	33.3333	14.2857	23.8095	19.0476	9.52381	19.0476	14.2857	52.381	47.619	37.5	37.5	25	0	0	0	0	0	21	50	50	0	0	0	0	0	0	0	0	0	0	0	0	0	0	0	0	0	0	0	0
103	Recall	courageous rational functional sluggish	, , , , , , , , , , , , , , , , , , , , , , , , , , , , ,	2	4	1	1	0	100	0	0	0	100	0	0	0	100	0	0	100	0	0	100	0	0	1	0	100	0	0	1	0	1	0	100	0	0	0	1	0	0	0	1	0	100	0	0	0	100
104	Recog		, average , foolish , , , , calm , reliable , courageous , dominating , wise , neglectful , , smug , experienced , cowardly , observant , , practical , untrustworthy , friendly , selfish , , helpless , thoughtful , tough , neat , relaxed, tactful,	1	4	9	10	40.9091	45.4545	13.6364	31.8182	9.09091	18.1818	27.2727	4.54545	9.09091	54.5455	45.4545	35.2941	52.9412	11.7647	0	0	0	0	0	22	58.8235	41.1765	0	0	0	0	0	0	0	0	0	0	0	0	0	0	0	0	0	0	0	0
105	Recog		, average , foolish , , , , calm , , courageous , dominating , wise , neglectful , discourteous , , , cowardly , observant , , practical , untrustworthy , friendly , selfish , , helpless , , , neat , relaxed, tactful,	4	5	7	8	44.4444	44.4444	11.1111	33.3333	11.1111	16.6667	27.7778	0	11.1111	50	50	42.8571	50	7.14286	0	0	0	0	0	18	42.8571	57.1429	0	0	0	0	0	0	0	0	0	0	0	0	0	0	0	0	0	0	0	0
106	Recall	dominant selfish decietful friendly cowardly neat organized	, , , , , , , , , , , , , , , , , , , , , , , , , , , , ,	4	4	1	1	60	20	20	40	20	0	20	0	20	40	60	75	25	0	21	0	20	3	21	0	50	50	3	1	1	5	60	20	20	2	1	0	1	0	1	2	3	40	60	40	20	0
107	Recall	smug calm foolish immature tense helpless tactful neat tough immature reliable tactful wise friendly relaxed optimistic selfish average immature practical	, , , , , , , , , , , , , , , , , , , , , , , , , , , , ,	3	5	3	4	35.2941	23.5294	41.1765	17.6471	17.6471	5.88235	17.6471	29.4118	11.7647	52.9412	47.0588	33.3333	20	46.6667	19.6471	10.8824	19.6471	34.4118	14.7647	7	60	40	6	4	7	17	35.2941	23.5294	41.1765	3	3	1	3	5	2	9	8	52.9412	47.0588	17.6471	17.6471	5.88235
108	Recall	optomistic wise immature decietful courageoos foolish imperious adventerous friendly educated	, , , , , , , , , , , , , , , , , , , , , , , , , , , , ,	2	5	2	3	37.5	37.5	25	25	12.5	37.5	0	0	25	62.5	37.5	20	40	40	12.5	37.5	2	1	27	2	60	40	3	3	2	8	37.5	37.5	25	2	1	3	0	0	2	5	3	62.5	37.5	25	12.5	37.5
109	Recall	ingenious, curt, reliable, untrustworthy, relaxed, calm, experienced, wise,	, , , , , , , , , , , , , , , , , , , , , , , , , , , , ,	6	5	0	0	83.3333	0	16.6667	66.6667	16.6667	0	0	16.6667	0	83.3333	16.6667	100	0	0	16.6667	0	0	19.6667	0	0	66.6667	33.3333	5	0	1	6	83.3333	0	16.6667	4	1	0	0	1	0	5	1	83.3333	16.6667	66.6667	16.6667	0
110	Recog		adventurous , average , foolish , conventional , immature , optimistic , calm , reliable , courageous , dominating , wise , neglectful , discourteous , smug , experienced , cowardly , , deceitful , practical , untrustworthy , friendly , selfish , , helpless , , tough , neat , relaxed, tactful, tense	4	5	7	9	33.3333	33.3333	33.3333	22.2222	11.1111	14.8148	18.5185	7.40741	25.9259	44.4444	55.5556	33.3333	33.3333	33.3333	0	0	0	0	0	27	38.0952	61.9048	0	0	0	0	0	0	0	0	0	0	0	0	0	0	0	0	0	0	0	0
111	Recall	Tactful concieted discourtious cowardly adventurous meek observent selfish	, , , , , , , , , , , , , , , , , , , , , , , , , , , , ,	3	5	3	3	40	60	0	20	20	20	40	0	0	40	60	25	75	0	22	20	40	1	3	0	25	75	2	3	0	5	40	60	0	1	1	1	2	0	0	2	3	40	60	20	20	20
112	Recog		adventurous , average , , conventional , immature , optimistic , , , courageous , , wise , neglectful , discourteous , smug , experienced , cowardly , observant , deceitful , practical , untrustworthy , , , resourceful , , thoughtful , tough , neat , relaxed, tactful, tense	2	5	8	8	43.4783	34.7826	21.7391	13.0435	30.4348	30.4348	4.34783	8.69565	13.0435	52.1739	47.8261	40	40	20	0	0	0	0	0	23	50	50	0	0	0	0	0	0	0	0	0	0	0	0	0	0	0	0	0	0	0	0
113	Recall	trustworthy, reliable, curt, hopeless, educated, informed, cowardly, scared, NEAT, discouraged,	, , , , , , , , , , , , , , , , , , , , , , , , , , , , ,	6	5	1	1	50	50	0	50	0	0	50	0	0	50	50	50	50	0	1	0	50	1	1	0	50	50	1	1	0	2	50	50	0	1	0	0	1	0	0	1	1	50	50	50	0	0
114	Recog		adventurous , average , foolish , conventional , , , calm , reliable , courageous , dominating , wise , neglectful , , smug , experienced , , observant , deceitful , practical , , friendly , selfish , resourceful , helpless , thoughtful , , neat , , tactful,	1	5	7	8	45.4545	36.3636	18.1818	31.8182	13.6364	18.1818	18.1818	9.09091	9.09091	59.0909	40.9091	43.75	43.75	12.5	0	0	0	0	0	22	62.5	37.5	0	0	0	0	0	0	0	0	0	0	0	0	0	0	0	0	0	0	0	0
115	Recall	neat tactful friendly untrustworthy courteous smug	, , , , , , , , , , , , , , , , , , , , , , , , , , , , ,	4	5	1	1	60	20	20	60	0	0	20	0	20	60	40	50	25	25	1	0	21	2	21	1	50	50	3	1	1	5	60	20	20	3	0	0	1	0	1	3	2	60	40	60	0	0
116	Recog		adventurous , , foolish , conventional , immature , optimistic , calm , reliable , , , wise , , discourteous , smug , experienced , , observant , deceitful , practical , untrustworthy , , selfish , resourceful , , , , , relaxed, , tense	6	5	7	8	42.1053	42.1053	15.7895	26.3158	15.7895	15.7895	26.3158	10.5263	5.26316	52.6316	47.3684	40	46.6667	13.3333	0	0	0	0	0	19	46.6667	53.3333	0	0	0	0	0	0	0	0	0	0	0	0	0	0	0	0	0	0	0	0
117	Recall	aloof practical conventional wise	, , , , , , , , , , , , , , , , , , , , , , , , , , , , ,	5	4	2	2	33.3333	66.6667	0	0	33.3333	66.6667	0	0	0	66.6667	33.3333	0	100	0	33.3333	66.6667	0	0	2	0	100	0	1	2	0	3	33.3333	66.6667	0	0	1	2	0	0	0	2	1	66.6667	33.3333	0	33.3333	66.6667
118	Recall	Curt neglected ingenious respected informed	, , , , , , , , , , , , , , , , , , , , , , , , , , , , ,	6	4	0	0	0	0	0	0	0	0	0	0	0	0	0	0	0	0	0	0	0	0	0	0	0	0	0	0	0	0	0	0	0	0	0	0	0	0	0	0	0	0	0	0	0	0
119	Recall	courageous calm observant wise irritated	, , , , , , , , , , , , , , , , , , , , , , , , , , , , ,	2	5	2	2	0	50	50	0	0	50	0	50	0	100	0	0	100	0	0	50	0	50	2	0	100	0	0	2	2	4	0	50	50	0	0	2	0	2	0	4	0	100	0	0	0	50
120	Recall	tense smug calm selfish friendly deceitful wise courageous tactful neglectful observant neat average faithful	, , , , , , , , , , , , , , , , , , , , , , , , , , , , ,	1	5	3	4	53.8462	30.7692	15.3846	38.4615	15.3846	15.3846	15.3846	0	15.3846	53.8462	46.1538	50	37.5	12.5	16.3846	15.3846	16.3846	4	18.3846	1	62.5	37.5	7	4	2	13	53.8462	30.7692	15.3846	5	2	2	2	0	2	7	6	53.8462	46.1538	38.4615	15.3846	15.3846
121	Recall	wise, courageous, discourteous, adventurous, deceitful,	, , , , , , , , , , , , , , , , , , , , , , , , , , , , ,	5	5	3	3	40	60	0	20	20	40	20	0	0	60	40	40	60	0	21	40	20	2	3	0	60	40	2	3	0	5	40	60	0	1	1	2	1	0	0	3	2	60	40	20	20	40
122	Recog		adventurous , average , , , , , calm , reliable , courageous , dominating , wise , neglectful , , smug , experienced , , observant , deceitful , practical , untrustworthy , friendly , selfish , , helpless , thoughtful , , neat , , , tense	1	5	7	8	45	40	15	30	15	20	20	5	10	55	45	46.6667	46.6667	6.66667	0	0	0	0	0	20	60	40	0	0	0	0	0	0	0	0	0	0	0	0	0	0	0	0	0	0	0	0
123	Recall	CALM TACTFUL UNUSUAL AVERAGE DECIETFUL WISE ENGLIGHTENED DISCOURTEOUS COURAGEOUS RESOURCEFUL COWARDLY	, , , , , , , , , , , , , , , , , , , , , , , , , , , , ,	2	5	0	0	0	0	0	0	0	0	0	0	0	0	0	0	0	0	0	0	0	0	0	0	0	0	0	0	0	0	0	0	0	0	0	0	0	0	0	0	0	0	0	0	0	0
124	Recog		adventurous , average , foolish , conventional , immature , optimistic , calm , reliable , courageous , dominating , wise , , , smug , experienced , cowardly , , deceitful , practical , , , , resourceful , , thoughtful , tough , neat , relaxed, tactful, tense	5	3	8	9	39.1304	39.1304	21.7391	13.0435	26.087	26.087	13.0435	17.3913	4.34783	56.5217	43.4783	38.8889	44.4444	16.6667	0	0	0	0	0	23	61.1111	38.8889	0	0	0	0	0	0	0	0	0	0	0	0	0	0	0	0	0	0	0	0
125	Recog		adventurous , , foolish , conventional , immature , optimistic , calm , reliable , courageous , , wise , neglectful , discourteous , smug , experienced , cowardly , observant , deceitful , , untrustworthy , , selfish , resourceful , helpless , , tough , , relaxed, , tense	3	5	8	10	43.4783	43.4783	13.0435	21.7391	21.7391	13.0435	30.4348	8.69565	4.34783	43.4783	56.5217	38.8889	44.4444	16.6667	0	0	0	0	0	23	50	50	0	0	0	0	0	0	0	0	0	0	0	0	0	0	0	0	0	0	0	0
126	Recall	deceitful / conceited / smug / optimistic / resourceful / calm / relaxed / tense / strained /	, , , , , , , , , , , , , , , , , , , , , , , , , , , , ,	3	5	3	5	28.5714	71.4286	0	28.5714	0	28.5714	42.8571	0	0	57.1429	42.8571	40	60	0	1	28.5714	42.8571	2	3	0	80	20	2	5	0	7	28.5714	71.4286	0	2	0	2	3	0	0	4	3	57.1429	42.8571	28.5714	0	28.5714
127	Recog		, average , foolish , , , , calm , , courageous , dominating , wise , neglectful , , smug , , cowardly , observant , deceitful , , untrustworthy , friendly , selfish , , helpless , thoughtful , tough , neat , relaxed, tactful,	4	4	7	8	45	40	15	30	15	15	25	0	15	45	55	46.6667	46.6667	6.66667	0	0	0	0	0	20	40	60	0	0	0	0	0	0	0	0	0	0	0	0	0	0	0	0	0	0	0	0
128	Recog		adventurous , , foolish , , immature , optimistic , calm , reliable , , , , neglectful , , smug , experienced , cowardly , observant , , practical , untrustworthy , , , resourceful , helpless , , tough , , relaxed, , tense	6	5	7	8	50	44.4444	5.55556	27.7778	22.2222	16.6667	27.7778	5.55556	0	50	50	42.8571	50	7.14286	0	0	0	0	0	18	50	50	0	0	0	0	0	0	0	0	0	0	0	0	0	0	0	0	0	0	0	0
129	Recall	courages, friendly, deceitful, tactful, average, smug, untrustworthy, dominating, /	, , , , , , , , , , , , , , , , , , , , , , , , , , , , ,	4	4	1	1	75	12.5	12.5	37.5	37.5	0	12.5	0	12.5	37.5	62.5	71.4286	14.2857	14.2857	38.5	0	13.5	5	13.5	1	28.5714	71.4286	6	1	1	8	75	12.5	12.5	3	3	0	1	0	1	3	5	37.5	62.5	37.5	37.5	0
130	Recog		adventurous , , foolish , , immature , optimistic , calm , reliable , , dominating , , neglectful , discourteous , smug , experienced , cowardly , observant , deceitful , practical , untrustworthy , , selfish , , helpless , thoughtful , , , relaxed, , tense	6	4	6	7	47.619	33.3333	19.0476	23.8095	23.8095	9.52381	23.8095	9.52381	9.52381	42.8571	57.1429	41.1765	35.2941	23.5294	0	0	0	0	0	21	41.1765	58.8235	0	0	0	0	0	0	0	0	0	0	0	0	0	0	0	0	0	0	0	0
131	Recog		adventurous , average , foolish , conventional , immature , optimistic , , reliable , courageous , dominating , wise , , discourteous , smug , , , , deceitful , practical , , , selfish , resourceful , , thoughtful , , neat , , , tense	5	5	7	8	42.1053	42.1053	15.7895	15.7895	26.3158	26.3158	15.7895	5.26316	10.5263	47.3684	52.6316	40	46.6667	13.3333	0	0	0	0	0	19	53.3333	46.6667	0	0	0	0	0	0	0	0	0	0	0	0	0	0	0	0	0	0	0	0
132	Recall	Conceited, smug, neglectful, calm, relaxed, experienced, selfish, observant, artful, imaginative, resourceful, discourteous, polite,	, , , , , , , , , , , , , , , , , , , , , , , , , , , , ,	3	5	2	3	66.6667	33.3333	0	44.4444	22.2222	11.1111	22.2222	0	0	55.5556	44.4444	71.4286	28.5714	0	23.2222	11.1111	22.2222	5	2	0	57.1429	42.8571	6	3	0	9	66.6667	33.3333	0	4	2	1	2	0	0	5	4	55.5556	44.4444	44.4444	22.2222	11.1111
133	Recog		adventurous , , , conventional , , optimistic , , , courageous , , wise , , , smug , , cowardly , , , , , friendly , , resourceful , , , tough , neat , relaxed, , tense	2	5	4	5	61.5385	38.4615	0	23.0769	38.4615	38.4615	0	0	0	61.5385	38.4615	63.6364	36.3636	0	0	0	0	0	0	13	54.5455	45.4545	0	0	0	0	0	0	0	0	0	0	0	0	0	0	0	0	0	0	0	0
134	Recog		adventurous , average , , conventional , immature , optimistic , calm , reliable , courageous , , wise , , discourteous , smug , experienced , cowardly , observant , deceitful , practical , , friendly , , resourceful , , thoughtful , tough , , relaxed, ,	2	5	6	7	42.8571	33.3333	23.8095	14.2857	28.5714	28.5714	4.7619	19.0476	4.7619	61.9048	38.0952	43.75	37.5	18.75	0	0	0	0	0	21	56.25	43.75	0	0	0	0	0	0	0	0	0	0	0	0	0	0	0	0	0	0	0	0
135	Recog		, average , foolish , , immature , , calm , , courageous , dominating , wise , , , , , cowardly , observant , deceitful , practical , untrustworthy , friendly , selfish , , helpless , thoughtful , tough , neat , relaxed, tactful,	4	5	6	7	50	35	15	35	15	15	20	0	15	50	50	53.3333	40	6.66667	0	0	0	0	0	20	46.6667	53.3333	0	0	0	0	0	0	0	0	0	0	0	0	0	0	0	0	0	0	0	0
136	Recall	smug, discourteous, friendly, wise, neat, untrustworthy, experienced, courteous,	, , , , , , , , , , , , , , , , , , , , , , , , , , , , ,	1	5	2	2	42.8571	28.5714	28.5714	42.8571	0	14.2857	14.2857	0	28.5714	57.1429	42.8571	40	40	20	1	14.2857	15.2857	2	30.5714	1	60	40	3	2	2	7	42.8571	28.5714	28.5714	3	0	1	1	0	2	4	3	57.1429	42.8571	42.8571	0	14.2857
137	Recall	cowardly brave courageous nice decietful caring	, , , , , , , , , , , , , , , , , , , , , , , , , , , , ,	4	5	0	0	66.6667	0	33.3333	33.3333	33.3333	0	0	0	33.3333	33.3333	66.6667	100	0	0	33.3333	0	0	2	33.3333	0	50	50	2	0	1	3	66.6667	0	33.3333	1	1	0	0	0	1	1	2	33.3333	66.6667	33.3333	33.3333	0
138	Recall	calm, aloof, adventurous, deceitful, optimistic, strong	, , , , , , , , , , , , , , , , , , , , , , , , , , , , ,	5	5	1	1	50	25	25	50	0	0	25	25	0	75	25	66.6667	33.3333	0	1	0	25	27	1	0	66.6667	33.3333	2	1	1	4	50	25	25	2	0	0	1	1	0	3	1	75	25	50	0	0
139	Recog		, , foolish , conventional , immature , optimistic , , reliable , courageous , , , neglectful , discourteous , smug , experienced , cowardly , observant , deceitful , practical , , , selfish , resourceful , , thoughtful , tough , neat , relaxed, , tense	6	4	8	9	33.3333	42.8571	23.8095	19.0476	14.2857	9.52381	33.3333	19.0476	4.7619	47.619	52.381	27.7778	44.4444	27.7778	0	0	0	0	0	21	50	50	0	0	0	0	0	0	0	0	0	0	0	0	0	0	0	0	0	0	0	0
140	Recog		adventurous , , foolish , conventional , immature , optimistic , calm , reliable , courageous , , wise , neglectful , discourteous , smug , , cowardly , observant , deceitful , , untrustworthy , , selfish , resourceful , helpless , , tough , , relaxed, , tense	3	5	8	10	40.9091	45.4545	13.6364	18.1818	22.7273	13.6364	31.8182	9.09091	4.54545	40.9091	59.0909	35.2941	47.0588	17.6471	0	0	0	0	0	22	47.0588	52.9412	0	0	0	0	0	0	0	0	0	0	0	0	0	0	0	0	0	0	0	0
141	Recall	reliable, tough, polite, authentic	, , , , , , , , , , , , , , , , , , , , , , , , , , , , ,	5	5	0	0	50	0	50	0	50	0	0	50	0	50	50	100	0	0	50	0	0	51	0	0	0	100	1	0	1	2	50	0	50	0	1	0	0	1	0	1	1	50	50	0	50	0
142	Recall	educated calm relaxed smug informed	, , , , , , , , , , , , , , , , , , , , , , , , , , , , ,	3	5	0	1	66.6667	33.3333	0	66.6667	0	0	33.3333	0	0	66.6667	33.3333	100	0	0	0	0	33.3333	2	0	0	100	0	2	1	0	3	66.6667	33.3333	0	2	0	0	1	0	0	2	1	66.6667	33.3333	66.6667	0	0
143	Recog		, , , conventional , , , calm , reliable , , , , neglectful , discourteous , , experienced , , observant , , , untrustworthy , , selfish , resourceful , , , tough , , relaxed, ,	6	4	4	4	66.6667	33.3333	0	41.6667	25	8.33333	25	0	0	50	50	55.5556	44.4444	0	0	0	0	0	0	12	44.4444	55.5556	0	0	0	0	0	0	0	0	0	0	0	0	0	0	0	0	0	0	0	0
144	Recall	curt discourteous strong hard neglectful resourceful integrity conventional uncommon relaxed calm tense practical	, , , , , , , , , , , , , , , , , , , , , , , , , , , , ,	6	5	4	4	37.5	50	12.5	25	12.5	12.5	37.5	12.5	0	50	50	16.6667	66.6667	16.6667	15.5	13.5	37.5	13.5	4	1	50	50	3	4	1	8	37.5	50	12.5	2	1	1	3	1	0	4	4	50	50	25	12.5	12.5
145	Recog		, , foolish , , , optimistic , calm , reliable , courageous , dominating , wise , , , , , , observant , deceitful , , , , , , , thoughtful , , , , , tense	4	4	3	4	45.4545	36.3636	18.1818	27.2727	18.1818	27.2727	9.09091	9.09091	9.09091	63.6364	36.3636	44.4444	33.3333	22.2222	0	0	0	0	0	11	55.5556	44.4444	0	0	0	0	0	0	0	0	0	0	0	0	0	0	0	0	0	0	0	0
146	Recog		adventurous , average , , conventional , immature , optimistic , calm , , courageous , dominating , wise , neglectful , discourteous , smug , experienced , cowardly , observant , deceitful , practical , untrustworthy , friendly , selfish , resourceful , , thoughtful , tough , neat , , tactful, tense	2	5	8	9	38.4615	34.6154	26.9231	11.5385	26.9231	26.9231	7.69231	11.5385	15.3846	50	50	40	40	20	0	0	0	0	0	26	45	55	0	0	0	0	0	0	0	0	0	0	0	0	0	0	0	0	0	0	0	0
147	Recall	calm unusual average deceitful immature cowardly tough	, , , , , , , , , , , , , , , , , , , , , , , , , , , , ,	2	5	1	1	50	16.6667	33.3333	0	50	0	16.6667	16.6667	16.6667	16.6667	83.3333	50	25	25	51	0	17.6667	18.6667	17.6667	1	0	100	3	1	2	6	50	16.6667	33.3333	0	3	0	1	1	1	1	5	16.6667	83.3333	0	50	0
148	Recall	friendly / untrustworthy / reliable / practical / neat / wise /	, , , , , , , , , , , , , , , , , , , , , , , , , , , , ,	1	5	2	2	66.6667	33.3333	0	66.6667	0	16.6667	16.6667	0	0	83.3333	16.6667	60	40	0	1	16.6667	16.6667	3	2	0	80	20	4	2	0	6	66.6667	33.3333	0	4	0	1	1	0	0	5	1	83.3333	16.6667	66.6667	0	16.6667
149	Recall	neat / honest / dependable /	, , , , , , , , , , , , , , , , , , , , , , , , , , , , ,	1	5	0	0	100	0	0	100	0	0	0	0	0	100	0	100	0	0	0	0	0	1	0	0	100	0	1	0	0	1	100	0	0	1	0	0	0	0	0	1	0	100	0	100	0	0
150	Recall	neglectful, foolish, DOMINATING, experienced, intrepid, curt, discourteous, adventurous, ingenious, resourceful, humble, smug, reliable	, , , , , , , , , , , , , , , , , , , , , , , , , , , , ,	6	5	4	4	50	50	0	25	25	25	25	0	0	50	50	33.3333	66.6667	0	27	25	25	2	4	0	50	50	4	4	0	8	50	50	0	2	2	2	2	0	0	4	4	50	50	25	25	25
151	Recog		adventurous , average , foolish , conventional , immature , optimistic , calm , reliable , courageous , dominating , wise , neglectful , discourteous , smug , experienced , cowardly , observant , deceitful , , untrustworthy , , selfish , resourceful , helpless , , tough , neat , relaxed, tactful, tense	3	5	8	10	37.037	37.037	25.9259	18.5185	18.5185	11.1111	25.9259	14.8148	11.1111	44.4444	55.5556	33.3333	38.0952	28.5714	0	0	0	0	0	27	52.381	47.619	0	0	0	0	0	0	0	0	0	0	0	0	0	0	0	0	0	0	0	0
152	Recall	calm, tense, cowardly, courageous, aloof, informed, ordinary	, , , , , , , , , , , , , , , , , , , , , , , , , , , , ,	5	5	1	1	50	25	25	0	50	25	0	25	0	50	50	66.6667	33.3333	0	50	25	0	27	1	0	33.3333	66.6667	2	1	1	4	50	25	25	0	2	1	0	1	0	2	2	50	50	0	50	25
153	Recog		, average , foolish , conventional , immature , optimistic , calm , reliable , courageous , , wise , neglectful , discourteous , smug , experienced , , observant , deceitful , practical , untrustworthy , , selfish , resourceful , helpless , , , , relaxed, , tense	3	5	6	8	45.4545	36.3636	18.1818	22.7273	22.7273	9.09091	27.2727	13.6364	4.54545	45.4545	54.5455	41.1765	35.2941	23.5294	0	0	0	0	0	22	52.9412	47.0588	0	0	0	0	0	0	0	0	0	0	0	0	0	0	0	0	0	0	0	0
154	Recog		adventurous , average , , conventional , immature , optimistic , calm , reliable , , , wise , , discourteous , smug , , cowardly , , , , , friendly , , , , thoughtful , tough , neat , , tactful, tense	5	3	5	6	52.9412	35.2941	11.7647	11.7647	41.1765	29.4118	5.88235	11.7647	0	52.9412	47.0588	58.3333	41.6667	0	0	0	0	0	0	17	50	50	0	0	0	0	0	0	0	0	0	0	0	0	0	0	0	0	0	0	0	0
155	Recog		, average , foolish , , , , calm , reliable , , , wise , , , smug , experienced , , , deceitful , practical , untrustworthy , , , , helpless , thoughtful , , , , tactful,	1	5	6	6	46.1538	46.1538	7.69231	30.7692	15.3846	23.0769	23.0769	0	7.69231	53.8462	46.1538	40	60	0	0	0	0	0	0	13	60	40	0	0	0	0	0	0	0	0	0	0	0	0	0	0	0	0	0	0	0	0
156	Recall	deceiptful / deceptive / calm / tough / relaxed / courageous / wise /	, , , , , , , , , , , , , , , , , , , , , , , , , , , , ,	4	4	1	2	50	33.3333	16.6667	33.3333	16.6667	33.3333	0	0	16.6667	66.6667	33.3333	66.6667	33.3333	0	16.6667	33.3333	0	2	17.6667	0	66.6667	33.3333	3	2	1	6	50	33.3333	16.6667	2	1	2	0	0	1	4	2	66.6667	33.3333	33.3333	16.6667	33.3333
157	Recall	selfish, conceited, reliable, trustworthy, artful, smug	, , , , , , , , , , , , , , , , , , , , , , , , , , , , ,	3	5	0	1	66.6667	33.3333	0	33.3333	33.3333	0	33.3333	0	0	33.3333	66.6667	100	0	0	33.3333	0	33.3333	2	0	0	50	50	2	1	0	3	66.6667	33.3333	0	1	1	0	1	0	0	1	2	33.3333	66.6667	33.3333	33.3333	0
158	Recog		adventurous , average , , conventional , immature , optimistic , , reliable , courageous , dominating , wise , neglectful , discourteous , smug , , cowardly , , deceitful , practical , untrustworthy , friendly , , , , , tough , neat , relaxed, tactful, tense	5	5	7	9	40.9091	40.9091	18.1818	9.09091	31.8182	27.2727	13.6364	9.09091	9.09091	45.4545	54.5455	41.1765	41.1765	17.6471	0	0	0	0	0	22	47.0588	52.9412	0	0	0	0	0	0	0	0	0	0	0	0	0	0	0	0	0	0	0	0
159	Recog		adventurous , average , foolish , conventional , immature , optimistic , calm , , courageous , dominating , wise , neglectful , discourteous , smug , experienced , , observant , , practical , untrustworthy , , selfish , resourceful , helpless , thoughtful , tough , neat , relaxed, tactful, tense	6	5	8	9	34.6154	34.6154	30.7692	15.3846	19.2308	11.5385	23.0769	23.0769	7.69231	50	50	30	40	30	0	0	0	0	0	26	50	50	0	0	0	0	0	0	0	0	0	0	0	0	0	0	0	0	0	0	0	0
160	Recall	tough calm neglectful courageous deceitful practical neat foolish	, , , , , , , , , , , , , , , , , , , , , , , , , , , , ,	4	5	2	3	50	37.5	12.5	37.5	12.5	12.5	25	0	12.5	50	50	66.6667	33.3333	0	14.5	12.5	25	4	14.5	0	50	50	4	3	1	8	50	37.5	12.5	3	1	1	2	0	1	4	4	50	50	37.5	12.5	12.5
161	Recog		adventurous , average , foolish , , , optimistic , calm , reliable , courageous , , wise , neglectful , discourteous , , experienced , cowardly , observant , , , untrustworthy , friendly , selfish , , helpless , thoughtful , , neat , relaxed, tactful, tense	4	4	8	10	31.8182	45.4545	22.7273	27.2727	4.54545	22.7273	22.7273	9.09091	13.6364	59.0909	40.9091	29.4118	47.0588	23.5294	0	0	0	0	0	22	52.9412	47.0588	0	0	0	0	0	0	0	0	0	0	0	0	0	0	0	0	0	0	0	0
162	Recall	smug, untrustworthy, reliable, courageous, tense, nervous, neat, rational,	, , , , , , , , , , , , , , , , , , , , , , , , , , , , ,	1	5	2	2	33.3333	33.3333	33.3333	33.3333	0	16.6667	16.6667	0	33.3333	50	50	40	40	20	1	16.6667	17.6667	2	35.3333	1	60	40	2	2	2	6	33.3333	33.3333	33.3333	2	0	1	1	0	2	3	3	50	50	33.3333	0	16.6667
163	Recog		adventurous , , , conventional , immature , optimistic , , , courageous , , wise , , , smug , , cowardly , , deceitful , practical , , friendly , , resourceful , , , tough , , , tactful, tense	2	5	4	5	60	33.3333	6.66667	20	40	33.3333	0	0	6.66667	53.3333	46.6667	58.3333	33.3333	8.33333	0	0	0	0	0	15	50	50	0	0	0	0	0	0	0	0	0	0	0	0	0	0	0	0	0	0	0	0
164	Recall	calm observant thoughtful unusual dishonest educated	, , , , , , , , , , , , , , , , , , , , , , , , , , , , ,	2	4	1	1	0	33.3333	66.6667	0	0	33.3333	0	66.6667	0	100	0	0	100	0	0	33.3333	0	66.6667	1	0	100	0	0	1	2	3	0	33.3333	66.6667	0	0	1	0	2	0	3	0	100	0	0	0	33.3333
165	Recog		adventurous , average , foolish , conventional , immature , optimistic , calm , reliable , courageous , dominating , wise , neglectful , discourteous , smug , experienced , cowardly , observant , deceitful , , untrustworthy , friendly , selfish , resourceful , helpless , , tough , , relaxed, ,	5	5	4	6	36	24	40	12	24	12	12	20	20	44	56	36.8421	21.0526	42.1053	0	0	0	0	0	25	42.1053	57.8947	0	0	0	0	0	0	0	0	0	0	0	0	0	0	0	0	0	0	0	0
166	Recall	reliable, calm, adventurous, tactful, helpless, untrustworthy, cowardly, resourceful, friendly, tense,	, , , , , , , , , , , , , , , , , , , , , , , , , , , , ,	5	5	1	2	40	20	40	20	20	20	0	20	20	60	40	57.1429	14.2857	28.5714	20	20	2	24	21	2	42.8571	57.1429	4	2	4	10	40	20	40	2	2	2	0	2	2	6	4	60	40	20	20	20
167	Recog		adventurous , , foolish , conventional , immature , , calm , reliable , , dominating , wise , neglectful , discourteous , smug , experienced , cowardly , observant , , , untrustworthy , , selfish , resourceful , helpless , , tough , , relaxed, , tense	5	5	1	2	42.8571	9.52381	47.619	9.52381	33.3333	4.7619	4.7619	23.8095	23.8095	38.0952	61.9048	43.75	6.25	50	0	0	0	0	0	21	37.5	62.5	0	0	0	0	0	0	0	0	0	0	0	0	0	0	0	0	0	0	0	0
168	Recall	courageous	, , , , , , , , , , , , , , , , , , , , , , , , , , , , ,	4	5	0	0	100	0	0	100	0	0	0	0	0	100	0	100	0	0	0	0	0	1	0	0	100	0	1	0	0	1	100	0	0	1	0	0	0	0	0	1	0	100	0	100	0	0
169	Recog		adventurous , average , foolish , conventional , immature , optimistic , calm , reliable , courageous , dominating , wise , neglectful , discourteous , smug , experienced , cowardly , observant , deceitful , practical , untrustworthy , , selfish , resourceful , helpless , thoughtful , tough , , relaxed, ,	2	5	7	7	34.6154	26.9231	38.4615	11.5385	23.0769	19.2308	7.69231	15.3846	23.0769	46.1538	53.8462	33.3333	33.3333	33.3333	0	0	0	0	0	26	42.8571	57.1429	0	0	0	0	0	0	0	0	0	0	0	0	0	0	0	0	0	0	0	0
170	Recog		adventurous , average , foolish , conventional , immature , optimistic , calm , , courageous , dominating , wise , , discourteous , smug , experienced , cowardly , , deceitful , practical , untrustworthy , , , resourceful , helpless , thoughtful , tough , neat , , , tense	5	5	7	8	43.4783	34.7826	21.7391	13.0435	30.4348	21.7391	13.0435	8.69565	13.0435	43.4783	56.5217	42.1053	36.8421	21.0526	0	0	0	0	0	23	47.3684	52.6316	0	0	0	0	0	0	0	0	0	0	0	0	0	0	0	0	0	0	0	0
171	Recall	thoughful, Kind , untrustworthy, neat,practicle,wise,trust,	, , , , , , , , , , , , , , , , , , , , , , , , , , , , ,	1	3	1	1	80	20	0	80	0	0	20	0	0	80	20	80	20	0	1	0	20	4	1	0	80	20	4	1	0	5	80	20	0	4	0	0	1	0	0	4	1	80	20	80	0	0
172	Recall	curt / ingenious / neglectful / scared / afraid / relaxed / reliable	, , , , , , , , , , , , , , , , , , , , , , , , , , , , ,	5	5	0	0	0	0	100	0	0	0	0	66.6667	33.3333	66.6667	33.3333	0	0	100	0	1	1	66.6667	33.3333	2	50	50	0	0	3	3	0	0	100	0	0	0	0	2	1	2	1	66.6667	33.3333	0	0	0
173	Recog		adventurous , , foolish , conventional , immature , optimistic , calm , reliable , courageous , , , neglectful , discourteous , smug , experienced , cowardly , observant , deceitful , , untrustworthy , , selfish , resourceful , helpless , thoughtful , tough , , relaxed, , tense	3	5	8	10	43.4783	43.4783	13.0435	21.7391	21.7391	13.0435	30.4348	8.69565	4.34783	43.4783	56.5217	38.8889	44.4444	16.6667	0	0	0	0	0	23	50	50	0	0	0	0	0	0	0	0	0	0	0	0	0	0	0	0	0	0	0	0
174	Recog		, average , foolish , , , , calm , reliable , courageous , dominating , wise , neglectful , discourteous , , , cowardly , observant , deceitful , practical , untrustworthy , friendly , selfish , resourceful , helpless , thoughtful , tough , neat , relaxed, tactful, tense	4	5	8	9	41.6667	37.5	20.8333	29.1667	12.5	16.6667	20.8333	4.16667	16.6667	50	50	42.1053	42.1053	15.7895	0	0	0	0	0	24	47.3684	52.6316	0	0	0	0	0	0	0	0	0	0	0	0	0	0	0	0	0	0	0	0
175	Recall	SMUG, IMMATURE, DISCOURTEOUS, COURAGEOUS, FRIENDLY, TACTFUL,	, , , , , , , , , , , , , , , , , , , , , , , , , , , , ,	1	5	0	0	0	0	0	0	0	0	0	0	0	0	0	0	0	0	0	0	0	0	0	0	0	0	0	0	0	0	0	0	0	0	0	0	0	0	0	0	0	0	0	0	0	0
176	Recall	tense, neglectful, thoughtful, untruthful untrusting, ,	, , , , , , , , , , , , , , , , , , , , , , , , , , , , ,	1	5	0	1	33.3333	33.3333	33.3333	33.3333	0	0	33.3333	0	33.3333	33.3333	66.6667	50	0	50	0	0	34.3333	1	33.3333	1	50	50	1	1	1	3	33.3333	33.3333	33.3333	1	0	0	1	0	1	1	2	33.3333	66.6667	33.3333	0	0
177	Recall	tactful, ignorant, deceitful	, , , , , , , , , , , , , , , , , , , , , , , , , , , , ,	5	3	2	2	0	100	0	0	0	50	50	0	0	50	50	0	100	0	1	50	50	0	2	0	50	50	0	2	0	2	0	100	0	0	0	1	1	0	0	1	1	50	50	0	0	50
178	Recog		adventurous , , foolish , conventional , immature , optimistic , calm , reliable , courageous , , , neglectful , , smug , experienced , cowardly , observant , deceitful , , untrustworthy , , selfish , resourceful , helpless , thoughtful , , , relaxed, , tense	3	5	7	9	47.619	42.8571	9.52381	23.8095	23.8095	14.2857	28.5714	9.52381	0	47.619	52.381	43.75	43.75	12.5	0	0	0	0	0	21	56.25	43.75	0	0	0	0	0	0	0	0	0	0	0	0	0	0	0	0	0	0	0	0
179	Recall	tactful, neat, tense	, , , , , , , , , , , , , , , , , , , , , , , , , , , , ,	2	3	2	2	33.3333	66.6667	0	0	33.3333	66.6667	0	0	0	66.6667	33.3333	33.3333	66.6667	0	33.3333	66.6667	0	1	2	0	66.6667	33.3333	1	2	0	3	33.3333	66.6667	0	0	1	2	0	0	0	2	1	66.6667	33.3333	0	33.3333	66.6667
180	Recog		adventurous , average , foolish , conventional , immature , optimistic , calm , reliable , courageous , dominating , wise , neglectful , discourteous , , experienced , , , , practical , untrustworthy , friendly , selfish , , helpless , thoughtful , tough , neat , relaxed, ,	4	4	7	9	34.7826	39.1304	26.087	26.087	8.69565	17.3913	21.7391	8.69565	17.3913	52.1739	47.8261	36.8421	36.8421	26.3158	0	0	0	0	0	23	47.3684	52.6316	0	0	0	0	0	0	0	0	0	0	0	0	0	0	0	0	0	0	0	0
181	Recog		, , , , , optimistic , calm , reliable , , , , neglectful , , , , , , , , , , selfish , resourceful , , thoughtful , tough , neat , relaxed, tactful, tense	1	5	4	5	25	41.6667	33.3333	25	0	16.6667	25	25	8.33333	66.6667	33.3333	20	40	40	0	0	0	0	0	12	70	30	0	0	0	0	0	0	0	0	0	0	0	0	0	0	0	0	0	0	0	0
182	Recall	neat discourteous experienced relaxed tough trustworthy calm	, , , , , , , , , , , , , , , , , , , , , , , , , , , , ,	6	5	2	2	50	33.3333	16.6667	50	0	0	33.3333	16.6667	0	66.6667	33.3333	25	50	25	2	1	33.3333	17.6667	2	1	50	50	3	2	1	6	50	33.3333	16.6667	3	0	0	2	1	0	4	2	66.6667	33.3333	50	0	0
183	Recall	tactful, cowardly, foolish, wise, confident, smug, deceitful	, , , , , , , , , , , , , , , , , , , , , , , , , , , , ,	3	5	1	3	16.6667	50	33.3333	0	16.6667	0	50	33.3333	0	33.3333	66.6667	25	25	50	17.6667	2	50	34.3333	1	2	50	50	1	3	2	6	16.6667	50	33.3333	0	1	0	3	2	0	2	4	33.3333	66.6667	0	16.6667	0
184	Recog		, average , foolish , conventional , immature , optimistic , calm , reliable , , , , neglectful , discourteous , smug , experienced , cowardly , observant , , , , , selfish , resourceful , helpless , , tough , , relaxed, , tense	6	5	8	9	47.3684	47.3684	5.26316	26.3158	21.0526	10.5263	36.8421	0	5.26316	36.8421	63.1579	42.8571	57.1429	0	0	0	0	0	0	0	35.7143	64.2857	0	0	0	0	0	0	0	0	0	0	0	0	0	0	0	0	0	0	0	0
185	Recog		adventurous , average , foolish , conventional , , optimistic , calm , reliable , courageous , , wise , , discourteous , smug , experienced , cowardly , observant , , practical , , friendly , selfish , resourceful , , thoughtful , , neat , relaxed, tactful,	2	1	8	9	31.8182	40.9091	27.2727	13.6364	18.1818	36.3636	4.54545	18.1818	9.09091	68.1818	31.8182	35.2941	47.0588	17.6471	0	0	0	0	0	0	64.7059	35.2941	0	0	0	0	0	0	0	0	0	0	0	0	0	0	0	0	0	0	0	0
186	Recog		adventurous , average , foolish , conventional , , , calm , reliable , courageous , dominating , wise , neglectful , discourteous , smug , experienced , , observant , deceitful , practical , untrustworthy , , selfish , , , thoughtful , tough , neat , , tactful, tense	1	4	8	9	39.1304	39.1304	21.7391	26.087	13.0435	17.3913	21.7391	4.34783	17.3913	47.8261	52.1739	38.8889	44.4444	16.6667	0	0	0	0	0	0	50	50	0	0	0	0	0	0	0	0	0	0	0	0	0	0	0	0	0	0	0	0
187	Recall	insightful / ignorant / considerate / thoughtful / smug / polite / conventional / adventurous / objective / pragmatic /	, , , , , , , , , , , , , , , , , , , , , , , , , , , , ,	5	5	1	1	75	25	0	25	50	25	0	0	0	50	50	50	50	0	50	25	0	1	1	0	100	0	3	1	0	4	75	25	0	1	2	1	0	0	0	2	2	50	50	25	50	25
188	Recog		, average , foolish , , , , calm , reliable , courageous , dominating , wise , neglectful , , smug , experienced , , observant , deceitful , practical , untrustworthy , friendly , selfish , , helpless , thoughtful , tough , neat , relaxed, tactful, tense	1	5	9	10	43.4783	43.4783	13.0435	30.4348	13.0435	17.3913	26.087	4.34783	8.69565	52.1739	47.8261	38.8889	50	11.1111	0	0	0	0	0	23	55.5556	44.4444	0	0	0	0	0	0	0	0	0	0	0	0	0	0	0	0	0	0	0	0
189	Recog		adventurous , average , foolish , conventional , immature , optimistic , calm , reliable , courageous , , wise , neglectful , discourteous , smug , experienced , cowardly , observant , deceitful , practical , untrustworthy , friendly , selfish , resourceful , helpless , thoughtful , tough , , relaxed, tactful, tense	3	5	8	10	35.7143	35.7143	28.5714	17.8571	17.8571	10.7143	25	21.4286	7.14286	50	50	30.4348	34.7826	34.7826	0	0	0	0	0	28	56.5217	43.4783	0	0	0	0	0	0	0	0	0	0	0	0	0	0	0	0	0	0	0	0
190	Recog		adventurous , , foolish , conventional , immature , optimistic , calm , reliable , courageous , dominating , wise , neglectful , discourteous , smug , experienced , cowardly , observant , , , , friendly , selfish , resourceful , helpless , , tough , neat , relaxed, , tense	6	5	9	10	37.5	41.6667	20.8333	20.8333	16.6667	12.5	29.1667	16.6667	4.16667	50	50	31.5789	47.3684	21.0526	0	0	0	0	0	24	47.3684	52.6316	0	0	0	0	0	0	0	0	0	0	0	0	0	0	0	0	0	0	0	0
191	Recog		, , foolish , conventional , immature , optimistic , calm , reliable , courageous , , wise , neglectful , discourteous , smug , experienced , cowardly , observant , , , untrustworthy , , selfish , resourceful , helpless , , , , relaxed, , tense	6	5	7	8	50	40	10	25	25	10	30	10	0	45	55	46.6667	46.6667	6.66667	0	0	0	0	0	20	40	60	0	0	0	0	0	0	0	0	0	0	0	0	0	0	0	0	0	0	0	0
192	Recall	courteous deceitful artful selfish thoughtful smug conceited observant wise	, , , , , , , , , , , , , , , , , , , , , , , , , , , , ,	3	4	0	2	33.3333	33.3333	33.3333	16.6667	16.6667	0	33.3333	33.3333	0	50	50	33.3333	0	66.6667	16.6667	2	33.3333	34.3333	0	2	66.6667	33.3333	2	2	2	6	33.3333	33.3333	33.3333	1	1	0	2	2	0	3	3	50	50	16.6667	16.6667	0
193	Recall	artful deceitful smug educated reliable calm relaxed thoughtful knowledgeable	, , , , , , , , , , , , , , , , , , , , , , , , , , , , ,	3	5	0	2	50	33.3333	16.6667	50	0	0	33.3333	16.6667	0	66.6667	33.3333	75	0	25	0	1	33.3333	19.6667	0	1	100	0	3	2	1	6	50	33.3333	16.6667	3	0	0	2	1	0	4	2	66.6667	33.3333	50	0	0
194	Recall	calm, tense, aloof, friendly,	, , , , , , , , , , , , , , , , , , , , , , , , , , , , ,	5	5	0	1	33.3333	33.3333	33.3333	0	33.3333	33.3333	0	33.3333	0	66.6667	33.3333	100	0	0	33.3333	33.3333	0	34.3333	0	0	0	100	1	1	1	3	33.3333	33.3333	33.3333	0	1	1	0	1	0	2	1	66.6667	33.3333	0	33.3333	33.3333
195	Recog		, , , , , , calm , reliable , courageous , dominating , , , , smug , experienced , , , , , untrustworthy , , selfish , resourceful , , thoughtful , tough , , relaxed, , tense	6	5	4	4	46.1538	30.7692	23.0769	30.7692	15.3846	7.69231	23.0769	15.3846	7.69231	53.8462	46.1538	36.3636	36.3636	27.2727	0	0	0	0	0	13	45.4545	54.5455	0	0	0	0	0	0	0	0	0	0	0	0	0	0	0	0	0	0	0	0
196	Recog		adventurous , average , foolish , , , optimistic , calm , reliable , courageous , dominating , wise , neglectful , discourteous , , experienced , cowardly , observant , deceitful , practical , untrustworthy , friendly , selfish , resourceful , helpless , thoughtful , tough , neat , relaxed, tactful, tense	4	5	8	10	37.037	37.037	25.9259	25.9259	11.1111	18.5185	18.5185	11.1111	14.8148	55.5556	44.4444	38.0952	38.0952	23.8095	0	0	0	0	0	27	52.381	47.619	0	0	0	0	0	0	0	0	0	0	0	0	0	0	0	0	0	0	0	0
197	Recog		adventurous , , , conventional , immature , optimistic , calm , reliable , courageous , dominating , , neglectful , discourteous , smug , experienced , cowardly , observant , deceitful , , untrustworthy , , , resourceful , , thoughtful , , , , tactful, tense	5	5	4	5	45	25	30	15	30	15	10	20	10	50	50	46.6667	26.6667	26.6667	0	0	0	0	0	20	53.3333	46.6667	0	0	0	0	0	0	0	0	0	0	0	0	0	0	0	0	0	0	0	0
198	Recog		adventurous , , foolish , conventional , immature , optimistic , calm , reliable , courageous , , , neglectful , discourteous , smug , experienced , cowardly , observant , deceitful , , untrustworthy , , selfish , resourceful , helpless , thoughtful , , , relaxed, , tense	3	5	8	10	45.4545	45.4545	9.09091	22.7273	22.7273	13.6364	31.8182	9.09091	0	45.4545	54.5455	41.1765	47.0588	11.7647	0	0	0	0	0	22	52.9412	47.0588	0	0	0	0	0	0	0	0	0	0	0	0	0	0	0	0	0	0	0	0
199	Recog		adventurous , average , foolish , conventional , immature , optimistic , calm , reliable , courageous , dominating , wise , neglectful , discourteous , smug , experienced , cowardly , observant , deceitful , practical , untrustworthy , friendly , selfish , resourceful , helpless , thoughtful , tough , neat , relaxed, tactful, tense	1	4	9	10	33.3333	33.3333	33.3333	23.3333	10	13.3333	20	13.3333	20	50	50	29.1667	37.5	33.3333	0	0	0	0	0	30	50	50	0	0	0	0	0	0	0	0	0	0	0	0	0	0	0	0	0	0	0	0
200	Recog		, , foolish , conventional , immature , optimistic , calm , , courageous , , , neglectful , , smug , , cowardly , , deceitful , , , friendly , selfish , resourceful , , , tough , neat , , tactful, tense	2	5	3	4	47.0588	23.5294	29.4118	11.7647	35.2941	23.5294	0	5.88235	23.5294	41.1765	58.8235	53.8462	23.0769	23.0769	0	0	0	0	0	17	38.4615	61.5385	0	0	0	0	0	0	0	0	0	0	0	0	0	0	0	0	0	0	0	0
201	Recall	discurteous, selfish, deceitful, calm, relaxed, foolish, experienced, bold, tough,	, , , , , , , , , , , , , , , , , , , , , , , , , , , , ,	3	5	1	2	62.5	25	12.5	37.5	25	0	25	0	12.5	37.5	62.5	71.4286	14.2857	14.2857	26	0	26	5	13.5	1	42.8571	57.1429	5	2	1	8	62.5	25	12.5	3	2	0	2	0	1	3	5	37.5	62.5	37.5	25	0
202	Recog		adventurous , average , , conventional , immature , , calm , , courageous , , , , discourteous , smug , , , observant , , , , friendly , , resourceful , , , tough , , , ,	5	4	2	3	58.3333	25	16.6667	16.6667	41.6667	16.6667	8.33333	16.6667	0	50	50	62.5	25	12.5	0	0	0	0	0	12	50	50	0	0	0	0	0	0	0	0	0	0	0	0	0	0	0	0	0	0	0	0
[truncated: 72 more columns]
