# Supplementary material for: An online paradigm for exploring the self-reference effect
Source: PLoS One. 2017 May 4;12(5):e0176611. doi: 10.1371/journal.pone.0176611 (PMC5417556; doi:10.1371/journal.pone.0176611)
Supplement: S1 Appendix — All files are available in S1. (ZIP) [file pone.0176611.s001.zip › SRE_Study4.xlsx]

## Sheet: R syntax
setwd("/Users/sarahbentley/Dropbox/Method paper/Methods paper_data/R data/Study4")
SRE_st4 <- read.csv("SRE_InformedVSIncidental.csv")
# INSTRUCTIONS ------------------------------------------------------------
# Save the worksheet called R into another excel document and name it 'SRE_InformedVSIncidental.csv'. Make sure you save it out as a csv file
# Put the csv file in your R directory and amend the directory root (setwd)
# Run the syntax below
# Installing packages -----------------------------------------------------
install.packages("ggplot2")
install.packages("multcomp")
install.packages("nlme")
install.packages("ez")
install.packages("reshape2")
install.packages("pastecs")
install.packages("WRS2")
install.packages("plyr")
install.packages("Rmisc")
install.packages("Hmisc")
install.packages("psych")
install.packages("QuantPsyc")
library("ggplot2")
library("multcomp")
library("nlme")
library("ez")
library("reshape2")
library("pastecs")
library("WRS2")
library("plyr")
library("Rmisc")
library("Hmisc")
library("car")
library("psych")
library("QuantPsyc")
# Removing attention checks -----------------------------------------------
SRE_st4_att <- subset(SRE_st4, Att.check == "pass")
# Making the data into long format ----------------------------------------
names(SRE_st4)
str(SRE_st4)
#For liberal SRE/SEM/STR
SRE_st4.lib.long<-melt(SRE_st4_att,id.vars=c("Ppt","condition","Maths_score","Recall","Word_list",
"SRElib","SEMlib","STRlib",
"SREposlib","SREneglib", "SEMposlib","SEMneglib","STRposlib",
"STRneglib","Tot_words_lib","PropSREpos_lib","PropSREneg_lib",
"PropSEMpos_lib","Tot_prop_neg_lib", "Tot_prop_pos_lib",
"Tot_prop_pos_con","Tot_prop_neg_con",
"PropSEMneg_lib","PropSTRpos_lib","PropSTRneg_lib","SREcon",
"SEMcon","STRcon","SREposcon","SREnegcon","SEMposcon",
"SEMnegcon","STRposcon","STRnegcon","Tot_words_con",
"PropSRE_con","PropSEM_con","PropSTR_con","PropSREpos_con",
"PropSREneg_con","PropSEMpos_con","PropSEMneg_con",
"PropSTRpos_con","PropSTRneg_con","DASS_M","Att.check",
"Age","Gender_cat","Edu.level"),
measured.vars = c("PropSRE_lib","PropSEM_lib","PropSTR_lib"),
variable.name = "encoding",
value.name = "recall")
#For conservative SRE/SEM/STR
SRE_st4.con.long <- melt(SRE_st4_att, id.vars = c("Ppt","condition","Maths_score","Recall","Word_list",
"SRElib","SEMlib","STRlib",
"SREposlib","SREneglib", "SEMposlib","SEMneglib","STRposlib",
"STRneglib","Tot_words_lib","PropSREpos_lib","PropSREneg_lib",
"PropSEMpos_lib","Tot_prop_neg_lib", "Tot_prop_pos_lib",
"Tot_prop_pos_con","Tot_prop_neg_con",
"PropSEMneg_lib","PropSTRpos_lib","PropSTRneg_lib","SREcon",
"SEMcon","STRcon","SREposcon","SREnegcon","SEMposcon",
"SEMnegcon","STRposcon","STRnegcon","Tot_words_con",
"PropSRE_lib","PropSEM_lib","PropSTR_lib","PropSREpos_con",
"PropSREneg_con","PropSEMpos_con","PropSEMneg_con",
"PropSTRpos_con","PropSTRneg_con","DASS_M","Att.check",
"Age","Gender_cat","Edu.level"),
measured.vars = c("PropSRE_con","PropSEM_con","PropSTR_con"),
variable.name = "encoding",
value.name = "recall")
#For liberal SRE/SEM/STR total words not proportion
SRE_st4.libNP.long <- melt(SRE_st4, id.vars = c("Ppt","condition","Maths_score","Recall","Word_list",
"PropSRE_con","PropSEM_con","PropSTR_con",
"SREposlib","SREneglib", "SEMposlib","SEMneglib","STRposlib",
"STRneglib","Tot_words_lib","PropSREpos_lib","PropSREneg_lib",
"PropSEMpos_lib","Tot_prop_neg_lib", "Tot_prop_pos_lib",
"Tot_prop_pos_con","Tot_prop_neg_con",
"PropSEMneg_lib","PropSTRpos_lib","PropSTRneg_lib","SRElib",
"SEMlib","STRlib","SREposcon","SREnegcon","SEMposcon",
"SEMnegcon","STRposcon","STRnegcon","Tot_words_con",
"PropSRE_lib","PropSEM_lib","PropSTR_lib","PropSREpos_con",
"PropSREneg_con","PropSEMpos_con","PropSEMneg_con",
"PropSTRpos_con","PropSTRneg_con","DASS_M","Att.check",
"Age","Gender_cat","Edu.level"),
measured.vars = c("SREcon","SEMcon","STRcon"),
variable.name = "encoding",
value.name = "recall")
#For conservative SRE/SEM/STR total words not proportion
SRE_st4.conNP.long <- melt(SRE_st4, id.vars = c("Ppt","condition","Maths_score","Recall","Word_list",
"PropSRE_con","PropSEM_con","PropSTR_con",
"SREposlib","SREneglib", "SEMposlib","SEMneglib","STRposlib",
"STRneglib","Tot_words_lib","PropSREpos_lib","PropSREneg_lib",
"PropSEMpos_lib","Tot_prop_neg_lib", "Tot_prop_pos_lib",
"Tot_prop_pos_con","Tot_prop_neg_con",
"PropSEMneg_lib","PropSTRpos_lib","PropSTRneg_lib","SREcon",
"SEMcon","STRcon","SREposcon","SREnegcon","SEMposcon",
"SEMnegcon","STRposcon","STRnegcon","Tot_words_con",
"PropSRE_lib","PropSEM_lib","PropSTR_lib","PropSREpos_con",
"PropSREneg_con","PropSEMpos_con","PropSEMneg_con",
"PropSTRpos_con","PropSTRneg_con","DASS_M","Att.check",
"Age","Gender_cat","Edu.level"),
measured.vars = c("SRElib","SEMlib","STRlib"),
variable.name = "encoding",
value.name = "recall")
#For positive and negative lib
SRE_st4.posneg.long <- melt(SRE_st4, id.vars = c("Ppt","condition","Maths_score","Recall","Word_list",
"PropSRE_con","PropSEM_con","PropSTR_con",
"SREposlib","SREneglib", "SEMposlib","SEMneglib","STRposlib",
"STRneglib","Tot_words_lib","PropSREpos_lib","PropSREneg_lib",
"PropSEMpos_lib",
"Tot_prop_pos_con","Tot_prop_neg_con",
"SRElib","SEMlib","STRlib",
"PropSEMneg_lib","PropSTRpos_lib","PropSTRneg_lib","SREcon",
"SEMcon","STRcon","SREposcon","SREnegcon","SEMposcon",
"SEMnegcon","STRposcon","STRnegcon","Tot_words_con",
"PropSRE_lib","PropSEM_lib","PropSTR_lib","PropSREpos_con",
"PropSREneg_con","PropSEMpos_con","PropSEMneg_con",
"PropSTRpos_con","PropSTRneg_con","DASS_M","Att.check",
"Age","Gender_cat","Edu.level"),
measured.vars = c("Tot_prop_neg_lib", "Tot_prop_pos_lib"),
variable.name = "valence",
value.name = "recall")
#For positive only lib
SRE_st4.pos.long <- melt(SRE_st4_att, id.vars = c("Ppt","condition","Maths_score","Recall","Word_list",
"PropSRE_con","PropSEM_con","PropSTR_con",
"SREposlib","SREneglib", "SEMposlib","SEMneglib","STRposlib",
"STRneglib","Tot_words_lib","PropSREneg_lib",
"Tot_prop_neg_lib", "Tot_prop_pos_lib",
"Tot_prop_pos_con","Tot_prop_neg_con",
"SRElib","SEMlib","STRlib",
"PropSEMneg_lib","PropSTRneg_lib","SREcon",
"SEMcon","STRcon","SREposcon","SREnegcon","SEMposcon",
"SEMnegcon","STRposcon","STRnegcon","Tot_words_con",
"PropSRE_lib","PropSEM_lib","PropSTR_lib","PropSREpos_con",
"PropSREneg_con","PropSEMpos_con","PropSEMneg_con",
"PropSTRpos_con","PropSTRneg_con","DASS_M","Att.check",
"Age","Gender_cat","Edu.level"),
measured.vars = c("PropSREpos_lib","PropSEMpos_lib","PropSTRpos_lib"),
variable.name = "pos_encoding",
value.name = "posrecall")
#For negative only
SRE_st4.neg.long <- melt(SRE_st4_att, id.vars = c("Ppt","condition","Maths_score","Recall","Word_list",
"PropSRE_con","PropSEM_con","PropSTR_con",
"SREposlib","SREneglib", "SEMposlib","SEMneglib","STRposlib",
"STRneglib","Tot_words_lib","PropSREpos_lib",
"Tot_prop_neg_lib", "Tot_prop_pos_lib",
"Tot_prop_pos_con","Tot_prop_neg_con",
"SRElib","SEMlib","STRlib",
"PropSEMpos_lib","PropSTRpos_lib","SREcon",
"SEMcon","STRcon","SREposcon","SREnegcon","SEMposcon",
"SEMnegcon","STRposcon","STRnegcon","Tot_words_con",
"PropSRE_lib","PropSEM_lib","PropSTR_lib","PropSREpos_con",
"PropSREneg_con","PropSEMpos_con","PropSEMneg_con",
"PropSTRpos_con","PropSTRneg_con","DASS_M","Att.check",
"Age","Gender_cat","Edu.level"),
measured.vars = c("PropSREneg_lib","PropSEMneg_lib","PropSTRneg_lib"),
variable.name = "neg_encoding",
value.name = "negrecall")
#For all valenced encoding only (for Gplot)
SRE_st4.valence.long <- melt(SRE_st4_att, id.vars = c("Ppt","condition","Maths_score","Recall","Word_list",
"PropSRE_con","PropSEM_con","PropSTR_con",
"SREposlib","SREneglib", "SEMposlib","SEMneglib","STRposlib",
"STRneglib","Tot_words_lib",
"Tot_prop_neg_lib", "Tot_prop_pos_lib",
"Tot_prop_pos_con","Tot_prop_neg_con",
"SRElib","SEMlib","STRlib",
"SREcon",
"SEMcon","STRcon","SREposcon","SREnegcon","SEMposcon",
"SEMnegcon","STRposcon","STRnegcon","Tot_words_con",
"PropSRE_lib","PropSEM_lib","PropSTR_lib","PropSREpos_con",
"PropSREneg_con","PropSEMpos_con","PropSEMneg_con",
"PropSTRpos_con","PropSTRneg_con","DASS_M","Att.check",
"Age","Gender_cat","Edu.level"),
measured.vars = c("PropSREpos_lib","PropSREneg_lib","PropSEMpos_lib","PropSEMneg_lib","PropSTRpos_lib","PropSTRneg_lib"),
variable.name = "encoding",
value.name = "recall")
# Means-------------------------------------------------------------------
describe(SRE_st4$PropSRE_lib)
describe(SRE_st4$PropSEM_lib)
describe(SRE_st4$PropSTR_lib)
describe(SRE_st4$PropSRE_con)
describe(SRE_st4$PropSEM_con)
describe(SRE_st4$PropSTR_con)
describe(SRE_st4_att$PropSRE_con)
describe(SRE_st4_att$PropSEM_con)
describe(SRE_st4_att$PropSTR_con)
describe(SRE_st4_att$PropSRE_lib)
describe(SRE_st4_att$PropSEM_lib)
describe(SRE_st4_att$PropSTR_lib)
describe(SRE_st4_att$PropSREpos_lib)
describe(SRE_st4_att$PropSREneg_lib)
describe(SRE_st4_att$PropSEMpos_lib)
describe(SRE_st4_att$PropSEMneg_lib)
describe(SRE_st4_att$PropSTRpos_lib)
describe(SRE_st4_att$PropSTRneg_lib)
describeBy(SRE_st4[,c("Tot_words_lib")],list(SRE_st4$condition))
describeBy(SRE_st4[,c("Tot_words_con")],list(SRE_st4$condition))
describeBy(SRE_st4_att[,c("Tot_words_lib")],list(SRE_st4_att$condition))
describeBy(SRE_st4_att[,c("Tot_words_con")],list(SRE_st4_att$condition))
describeBy(SRE_st4_att[,c("PropSRE_lib","PropSEM_lib","PropSTR_lib")],list(SRE_st4_att$condition))
describeBy(SRE_st4_att[,c("PropSRE_con","PropSEM_con","PropSTR_con")],list(SRE_st4_att$condition))
describeBy(SRE_st4_att[,c("SRElib","SEMlib","STRlib")],list(SRE_st4_att$condition))
# Means (pos and reg from lib data)-------------------------------------------------------------------
describe(SRE_st1$PropSREpos)
describe(SRE_st1$PropSEMpos)
describe(SRE_st1$PropSTRpos)
describe(SRE_st1$PropSREneg)
describe(SRE_st1$PropSEMneg)
describe(SRE_st1$PropSTRneg)
describeBy(SRE_st1[,c("PropSRE","PropSEM","PropSTR")],list(SRE_st1$Filler))
SRE_st4.comp <- SRE_st4[complete.cases(SRE_st4),]
SRE_st4.comp$Age <- as.numeric(SRE_st4.comp$Age)
describe(SRE_st4.comp$Age)
# ezANOVA for condition by encoding (lib)------------------------------------------
SRE_st4.lib.long$Ppt <- factor(SRE_st4.lib.long$Ppt)
SRE_st4.lib.long$condition <- factor(SRE_st4.lib.long$condition)
ez_fillermodel <- ezANOVA(data = SRE_st4.lib.long, dv=.(recall),
wid = .(Ppt), between = .(condition), within = .(encoding),
type = 3, detailed = TRUE)
ez_fillermodel
# Looing at recall of number words not proportion (NP)
SRE_st4.libNP.long$Ppt <- factor(SRE_st4.libNP.long$Ppt)
ez_fillermodel <- ezANOVA(data = SRE_st4.libNP.long, dv=.(recall),
wid = .(PPt), between = .(Filler), within = .(encoding),
type = 3, detailed = TRUE)
ez_fillermodel
# ezANOVA for condition by encoding (con)------------------------------------------
SRE_st4.con.long$Ppt <- factor(SRE_st4.con.long$Ppt)
ez_fillermodel <- ezANOVA(data = SRE_st4.con.long, dv=.(recall),
wid = .(Ppt), between = .(condition), within = .(encoding),
type = 3, detailed = TRUE)
ez_fillermodel
# ezANOVA for condition by encoding (pos only)------------------------------------------
SRE_st4.pos.long$Ppt <- factor(SRE_st4.pos.long$Ppt)
ez_fillermodel <- ezANOVA(data = SRE_st4.pos.long, dv=.(value),
wid = .(Ppt), between = .(condition), within = .(variable),
type = 3, detailed = TRUE)
ez_fillermodel
# ezANOVA for condition by encoding (neg only)------------------------------------------
SRE_st4.neg.long$Ppt <- factor(SRE_st4.neg.long$Ppt)
ez_fillermodel <- ezANOVA(data = SRE_st4.neg.long, dv=.(value),
wid = .(Ppt), between = .(condition), within = .(variable),
type = 3, detailed = TRUE)
ez_fillermodel
# Setting contrasts -------------------------------------------------------
SRE_vs_SEM <- c(0,1,0)
SRE_vs_STR <- c(0,0,1)
contrasts(SRE_st4.con.long$encoding) <- cbind(SRE_vs_SEM,SRE_vs_STR)
SRE_vs_SEM <- c(0,1,0)
SRE_vs_STR <- c(0,0,1)
contrasts(SRE_st4.lib.long$encoding) <- cbind(SRE_vs_SEM,SRE_vs_STR)
# Building mixed model for condition by encoding (con)-----------------------------
baseline_model <- lme(recall~1, random = ~1|Ppt/encoding, data=SRE_st4.con.long, method = "ML")
condition_model <- update(baseline_model, .~. + condition)
encoding_model <- update(condition_model, .~. + encoding)
interaction_model <- update(encoding_model, .~. + encoding:condition)
anova(baseline_model, condition_model, encoding_model, interaction_model )
summary(interaction_model)
baseline_model <- lme(recall~1, random = ~1|PPt/encoding, data=SRE_st1.con.long, method = "ML")
encoding_model <- update(baseline_model, .~. + encoding)
postHocs <- glht(encoding_model, linfct=mcp(encoding="Tukey"))
summary(postHocs)
confint(postHocs)
# Building mixed model for condition by encoding (lib)-----------------------------
baseline_model <- lme(recall~1, random = ~1|Ppt/encoding, data=SRE_st4.lib.long, method = "ML")
condition_model <- update(baseline_model, .~. + condition)
encoding_model <- update(condition_model, .~. + encoding)
interaction_model <- update(encoding_model, .~. + encoding:condition)
anova(baseline_model, condition_model, encoding_model, interaction_model )
summary(interaction_model)
postHocs <- glht(encoding_model, linfct=mcp(encoding="Tukey"))
summary(postHocs)
confint(postHocs)
# Building same model but for words recalled not proportion
SRE_vs_SEM <- c(0,1,0)
SRE_vs_STR <- c(0,0,1)
contrasts(SRE_st1.libNP.long$encoding) <- cbind(SRE_vs_SEM,SRE_vs_STR)
baseline_model <- lme(recall~1, random = ~1|PPt/encoding, data=SRE_st1.libNP.long, method = "ML")
filler_model <- update(baseline_model, .~. + Filler)
encoding_model <- update(filler_model, .~. + encoding)
interaction_model <- update(encoding_model, .~. + encoding:Filler)
anova(baseline_model, filler_model, encoding_model, interaction_model )
summary(interaction_model)
# GGplot looking at encoding (con)----------------------------------
#Calculating st errors for barplot
SRE_st4.con.long.summ <- summarySE(SRE_st4.con.long, measurevar="recall", groupvars=c("encoding"))
ggplot(SRE_st4.con.long.summ, aes(x=encoding, y=recall)) +
geom_bar(position=position_dodge(), stat="identity") +
geom_errorbar(aes(ymin=recall-se, ymax=recall+se),
width=.2,
position=position_dodge(.9))
# GGplot looking at encoding (lib)----------------------------------
#Calculating st errors for barplot
SRE_st4.lib.long.summ <- summarySE(SRE_st4.lib.long, measurevar="recall", groupvars=c("encoding"))
ggplot(SRE_st4.lib.long.summ, aes(x=encoding, y=recall)) +
geom_bar(position=position_dodge(), stat="identity") +
geom_errorbar(aes(ymin=recall-se, ymax=recall+se),
width=.2,
position=position_dodge(.9))
#GGplot for number words not proportion, Calculating st errors for barplot NP
SRE_st1.libNP.long.summ <- summarySE(SRE_st1.libNP.long, measurevar="recall", groupvars=c("encoding"))
print(SRE_st1.libNP.long.summ)
ggplot(SRE_st1.libNP.long.summ, aes(x=encoding, y=recall)) +
geom_bar(position=position_dodge(), stat="identity") +
geom_errorbar(aes(ymin=recall-se, ymax=recall+se),
width=.2,
position=position_dodge(.9))
# GGplot looking at valenced encoding (lib)----------------------------------
#Calculating st errors for barplot
SRE_st4.valence.long.summ <- summarySE(SRE_st4.valence.long, measurevar="recall", groupvars=c("encoding"))
print(SRE_st4.valence.long.summ)
ggplot(SRE_st4.valence.long.summ, aes(x=encoding, y=recall)) +
geom_bar(position=position_dodge(), stat="identity") +
geom_errorbar(aes(ymin=recall-se, ymax=recall+se),
width=.2,
position=position_dodge(.9))
# Impact of age, gender, edu ----------------------------------------------
baseline_model <- lme(recall~1, random = ~1|Ppt/encoding, data=SRE_st4.lib.long, method = "ML")
encoding_model <- update(baseline_model, .~. + encoding)
age_model <- update(encoding_model, .~. + Age)
interaction_model <- update(encoding_model, .~. + encoding:Age)
anova(baseline_model, encoding_model, age_model,interaction_model )
summary (interaction_model)
baseline_model <- lme(recall~1, random = ~1|PPt/encoding, data=SRE_st4.lib.long, method = "ML")
encoding_model <- update(baseline_model, .~. + encoding)
gender_model <- update(encoding_model, .~. + Gender_cat)
interaction_model <- update(encoding_model, .~. + encoding:Gender_cat)
anova(baseline_model,encoding_model, gender_model, interaction_model )
baseline_model <- lme(recall~1, random = ~1|PPt/encoding, data=SRE_st4.lib.long, method = "ML")
encoding_model <- update(baseline_model, .~. + encoding)
edu_model <- update(encoding_model, .~. + Edu.level)
interaction_model <- update(encoding_model, .~. + encoding:Edu.level)
anova(baseline_model,encoding_model, edu_model, interaction_model )
# Looking at overall pos/neg recall - dependent t-test --------
dep.t.testposneg <- t.test(SRE_st4_att$Tot_prop_pos_lib, SRE_st4_att$Tot_prop_neg_lib, paired = TRUE)
dep.t.testposneg
describe(SRE_st4_att$Tot_prop_pos_lib)
describe(SRE_st4_att$Tot_prop_neg_lib)
# ezANOVA for pos/neg ------------------------------------------
ez_fillermodel <- ezANOVA(data = SRE_st4.posneg.long, dv=.(value),
wid = .(Ppt), within = .(variable),
type = 3, detailed = TRUE)
ez_fillermodel
# Analysis of positive encoding only ------------------------------------------
ez_fillermodel <- ezANOVA(data = SRE_st4.pos.long, dv=.(value),
wid = .(Ppt), within = .(variable),
type = 3, detailed = TRUE)
ez_fillermodel
model <- lm(value ~ variable, data = SRE_st4.pos.long)
summary.lm(model)
mean(SRE_st4_att$PropSREpos_lib)
sd(SRE_st4_att$PropSREpos_lib)
mean(SRE_st4_att$PropSEMpos_lib)
sd(SRE_st4_att$PropSEMpos_lib)
mean(SRE_st4_att$PropSTRpos_lib)
sd(SRE_st4_att$PropSTRpos_lib)
# Analysis of negative encoding only ------------------------------------------
ez_fillermodel <- ezANOVA(data = SRE_st4.neg.long, dv=.(value),
wid = .(Ppt), within = .(variable),
type = 3, detailed = TRUE)
ez_fillermodel
model <- lm(value ~ variable, data = SRE_st4.neg.long)
summary.lm(model)
mean(SRE_st4_att$PropSREneg_lib)
sd(SRE_st4_att$PropSREneg_lib)
mean(SRE_st4_att$PropSEMneg_lib)
sd(SRE_st4_att$PropSEMneg_lib)
mean(SRE_st4_att$PropSTRneg_lib)
sd(SRE_st4_att$PropSTRneg_lib)
# Correlations with age ---------------------------------------------------
cor(SRE_st4$Age, SRE_st4$SRElib, use = "pairwise.complete.obs", method = "kendall")
AgeCorr <- SRE_st4[,c("Age","SRElib","SEMlib","STRlib","Tot_words_lib")]
cor (AgeCorr)
str(SRE_st4$Age)
str(SRE_st4$SRElib)
AgeMatric <- as.matrix(SRE_st4[,c("Age","SRElib","SEMlib","STRlib","Tot_words_lib")])
rcorr(AgeMatric)
SRE_st4$Age <- as.numeric(SRE_st4$Age)
# Proportions -------------------------------------------------------------
colnames(SRE_st4)
a <- sum(SRE_st4$SREposlib)
b <- sum(SRE_st4$SEMposlib)
c <- sum(SRE_st4$STRposlib)
d <- sum(SRE_st4$SREneglib)
e <- sum(SRE_st4$SEMneglib)
f <- sum(SRE_st4$STRneglib)
total <- a+b+c+d+e+f
PropSREpos <- a/total
PropSEMpos <- b/total
PropSTRpos <- c/total
PropSREneg <- d/total
PropSEMneg <- e/total
PropSTRneg <- f/total
AllTotal <- PropSREpos+PropSEMpos+PropSTRpos+PropSREneg+PropSEMneg+PropSTRneg

## Sheet: RAW
Ppt	condition	Maths_score	Recall	Word_list	SRElib	SEMlib	STRlib	SREposlib	SREneglib	SEMposlib	SEMneglib	STRposlib	STRneglib	Tot_words_lib	PropSRE_lib	PropSEM_lib	PropSTR_lib	PropSREpos_lib	PropSREneg_lib	PropSEMpos_lib	PropSEMneg_lib	PropSTRpos_lib	PropSTRneg_lib	Tot_prop_pos_lib	Tot_prop_neg_lib	SREcon	SEMcon	STRcon	SREposcon	SREnegcon	SEMposcon	SEMnegcon	STRposcon	STRnegcon	Tot_words_con	PropSRE_con	PropSEM_con	PropSTR_con	PropSREpos_con	PropSREneg_con	PropSEMpos_con	PropSEMneg_con	PropSTRpos_con	PropSTRneg_con	Tot_prop_pos_con	Tot_prop_neg_con	DASS_M	Att-check	Age
1	informed	1	courageous / calm / qualified / experienced / smug / neat / average / wise / kind / selfish / reliable / dependable / practical /	1	5	4	1	4	1	3	1	0	1	10	50	40	10	40	10	30	10	0	10	70	30	4	3	0	4	0	3	0	0	0	7	57.1429	42.8571	0	57.1429	0	42.8571	0	0	0	57.1429	0	1.83333	pass	24
2	incidental	1900-01-05	deceitful thoughtful aloof conceited helpful considerate	5	0	2	0	0	0	1	1	0	0	2	0	100	0	0	0	50	50	0	0	50	50	0	2	0	0	0	1	1	0	0	2	0	100	0	0	0	50	50	0	0	0	50	2.05263	pass	27
3	informed	1900-01-04	Decietful, Smug, Untrustworthy, Wise, Concieted, Selfish, Calm, Observent,	3	0	0	0	0	0	0	0	0	0	0	0	0	0	0	0	0	0	0	0	0	0	0	0	0	0	0	0	0	0	0	0	0	0	0	0	0	0	0	0	0	0	0	2.10526	pass	26
4	incidental	1900-01-05	smug observant adventurous selfish	3	2	2	0	1	1	1	1	0	0	4	50	50	0	25	25	25	25	0	0	50	50	1	1	0	0	1	1	0	0	0	2	50	50	0	0	50	50	0	0	0	0	50	1.42105	pass	49
5	informed	1900-01-03	calm discourteous adventurous tough imperious immature optimistic tense	2	6	0	1	2	4	0	0	1	0	7	85.7143	0	14.2857	28.5714	57.1429	0	0	14.2857	0	42.8571	57.1429	4	0	0	1	3	0	0	0	0	4	100	0	0	25	75	0	0	0	0	25	75	1.47368	pass	23
6	informed	1900-01-05	friendly, tense, optimistic, average, smug, practical, neglectful, courageous, thoughtful,	1	5	1	3	4	1	0	1	1	2	9	55.5556	11.1111	33.3333	44.4444	11.1111	0	11.1111	11.1111	22.2222	55.5556	44.4444	3	0	2	3	0	0	0	1	1	5	60	0	40	60	0	0	0	20	20	80	20	2.15789	pass	24
7	incidental	1900-01-04	wise educated tactful ingenious helplessness	6	1	0	2	0	1	0	0	2	0	3	33.3333	0	66.6667	0	33.3333	0	0	66.6667	0	66.6667	33.3333	1	0	1	0	1	0	0	1	0	2	50	0	50	0	50	0	0	50	0	50	50	1.15789	pass	45
8	incidental	1900-01-04	dependable smug neat practical rational untrustworthy deceitful courageous tactful thoughtful	1	6	1	1	5	1	0	1	0	1	8	75	12.5	12.5	62.5	12.5	0	12.5	0	12.5	62.5	37.5	6	1	0	5	1	0	1	0	0	7	85.7143	14.2857	0	71.4286	14.2857	0	14.2857	0	0	71.4286	28.5714	1.10526	pass	57
9	informed	1900-01-05	WISE DISCOURTEOUS ADVENTUROUS RELIABLE CONVENTIONAL POLITE TACTFUL TOUGH EDUCATED INFORMED EXPERIENCED OPTIMISTIC	5	0	0	0	0	0	0	0	0	0	0	0	0	0	0	0	0	0	0	0	0	0	0	0	0	0	0	0	0	0	0	0	0	0	0	0	0	0	0	0	0	0	0	1.15789	pass	57
10	incidental	1900-01-05	adventurous, cowardly imperious, calm, wise, educated, informed, discourteous, tense, polite,	2	4	1	1	1	3	1	0	1	0	6	66.6667	16.6667	16.6667	16.6667	50	16.6667	0	16.6667	0	50	50	3	1	0	0	3	1	0	0	0	4	75	25	0	0	75	25	0	0	0	0	75	1.05263	pass	52
11	informed	1900-01-05	discourteous unfriendly hostile arrogant untrustworthy	3	1	1	1	0	1	0	1	1	0	3	33.3333	33.3333	33.3333	0	33.3333	0	33.3333	33.3333	0	33.3333	66.6667	0	1	1	0	0	0	1	1	0	2	0	50	50	0	0	0	50	50	0	50	50	3.78947	pass	29
12	informed	1900-01-05	calm tense resourceful untrustworthy tactful deceitful educated warm relaxed	6	3	2	2	2	1	1	1	1	1	7	42.8571	28.5714	28.5714	28.5714	14.2857	14.2857	14.2857	14.2857	14.2857	57.1429	42.8571	2	2	2	1	1	1	1	1	1	6	33.3333	33.3333	33.3333	16.6667	16.6667	16.6667	16.6667	16.6667	16.6667	33.3333	50	1.89474	pass	56
13	informed	1900-01-04	courageous, calm, friendly, cowardly, deceitful, educated, neat, average,	4	5	1	1	3	2	1	0	0	1	7	71.4286	14.2857	14.2857	42.8571	28.5714	14.2857	0	0	14.2857	57.1429	42.8571	5	0	0	3	2	0	0	0	0	5	100	0	0	60	40	0	0	0	0	60	40	1.15789	pass	43
14	incidental	1900-01-05	Helpless trustworthy calm deceitful patient honest relaxed curt	6	2	0	1	2	0	0	0	0	1	3	66.6667	0	33.3333	66.6667	0	0	0	0	33.3333	66.6667	33.3333	1	0	1	1	0	0	0	0	1	2	50	0	50	50	0	0	0	0	50	50	50	1.73684	pass	46
15	informed	1900-01-05	imperious tense coward tactful	2	1	1	0	0	1	1	0	0	0	2	50	50	0	0	50	50	0	0	0	50	50	1	1	0	0	1	1	0	0	0	2	50	50	0	0	50	50	0	0	0	0	50	1.68421	pass	35
16	incidental	1900-01-05	courageous relaxed tense neat	4	2	1	1	2	0	1	0	0	1	4	50	25	25	50	0	25	0	0	25	75	25	2	1	1	2	0	1	0	0	1	4	50	25	25	50	0	25	0	0	25	50	25	1.68421	pass	54
17	incidental	1900-01-05	aloof considerate original cowardly adventurous	5	2	0	0	1	1	0	0	0	0	2	100	0	0	50	50	0	0	0	0	50	50	2	0	0	1	1	0	0	0	0	2	100	0	0	50	50	0	0	0	0	50	50	1.15789	pass	30
18	informed	1900-01-05	friendly / neglectful / smug / tense / tactful / practical / foolish / cowardly / wise /	1	4	2	3	4	0	0	2	0	3	9	44.4444	22.2222	33.3333	44.4444	0	0	22.2222	0	33.3333	44.4444	55.5556	3	1	2	3	0	0	1	0	2	6	50	16.6667	33.3333	50	0	0	16.6667	0	33.3333	50	50	2.84211	pass	28
19	incidental	1900-01-05	adventurous daring calm tense resourceful thoughtful tough accurate neat	5	4	2	1	2	2	2	0	1	0	7	57.1429	28.5714	14.2857	28.5714	28.5714	28.5714	0	14.2857	0	71.4286	28.5714	4	2	0	2	2	2	0	0	0	6	66.6667	33.3333	0	33.3333	33.3333	33.3333	0	0	0	33.3333	33.3333	1.36842	pass	43
20	incidental	1900-01-05	discourteous, reliable, selfish, traditional, neglectful, deceitful, courageous, artful,	3	3	1	2	1	2	0	1	1	1	6	50	16.6667	33.3333	16.6667	33.3333	0	16.6667	16.6667	16.6667	33.3333	66.6667	3	1	1	1	2	0	1	1	0	5	60	20	20	20	40	0	20	20	0	40	60	1.10526	pass	35
21	incidental	1900-01-03	cowardly, courageous, deceitful, trustworthy, average, likely, calm, likely,	4	3	1	1	1	2	1	0	0	1	5	60	20	20	20	40	20	0	0	20	40	60	3	0	0	1	2	0	0	0	0	3	100	0	0	33.3333	66.6667	0	0	0	0	33.3333	66.6667	2.57895	pass	22
22	informed	1900-01-05	Average, smug, nervous, untrustworthy, experienced, practical, dominating, tough, tactful	1	3	2	2	2	1	1	1	0	2	7	42.8571	28.5714	28.5714	28.5714	14.2857	14.2857	14.2857	0	28.5714	42.8571	57.1429	3	2	1	2	1	1	1	0	1	6	50	33.3333	16.6667	33.3333	16.6667	16.6667	16.6667	0	16.6667	33.3333	50	1.31579	pass	27
23	incidental	1900-01-05	untrustworthy neat friendly deceitful courageous thoughtful wise	4	6	1	0	5	1	0	1	0	0	7	85.7143	14.2857	0	71.4286	14.2857	0	14.2857	0	0	71.4286	28.5714	5	1	0	4	1	0	1	0	0	6	83.3333	16.6667	0	66.6667	16.6667	0	16.6667	0	0	66.6667	33.3333	1.15789	pass	38
24	incidental	1900-01-04	Courageous, deceitful, artful, friendly, neat, average, foolish, smug, reliable, helpless , adventurous, meek,	3	3	2	4	1	2	1	1	2	2	9	33.3333	22.2222	44.4444	11.1111	22.2222	11.1111	11.1111	22.2222	22.2222	44.4444	55.5556	2	1	3	1	1	1	0	2	1	6	33.3333	16.6667	50	16.6667	16.6667	16.6667	0	33.3333	16.6667	50	33.3333	1.52632	pass	37
25	incidental	1900-01-05	courageous / experienced / calm / relaxed / neglectful /	6	4	0	1	3	1	0	0	1	0	5	80	0	20	60	20	0	0	20	0	80	20	1	0	1	1	0	0	0	1	0	2	50	0	50	50	0	0	0	50	0	100	0	1.29412	pass	21
26	informed	1900-01-05	calm experienced relaxed tactful wise immature	6	3	1	2	3	0	0	1	2	0	6	50	16.6667	33.3333	50	0	0	16.6667	33.3333	0	83.3333	16.6667	1	0	1	1	0	0	0	1	0	2	50	0	50	50	0	0	0	50	0	100	0	1.10526	pass	57
27	informed	1900-01-05	adventurous cowardly tough resourceful neat practical	2	4	2	0	2	2	2	0	0	0	6	66.6667	33.3333	0	33.3333	33.3333	33.3333	0	0	0	66.6667	33.3333	3	2	0	1	2	2	0	0	0	5	60	40	0	20	40	40	0	0	0	20	40	1.89474	pass	29
28	informed	1900-01-04	meek helpless adventurous calm selfish confident conventional traditional strained tense	3	3	3	0	1	2	1	2	0	0	6	50	50	0	16.6667	33.3333	16.6667	33.3333	0	0	33.3333	66.6667	2	3	0	1	1	1	2	0	0	5	40	60	0	20	20	20	40	0	0	20	60	2.05263	pass	24
29	informed	1900-01-05	smug reliable calm optimistic dominating wise practical conventional immature untrustworthy friendly deceitful observant tactful tough average foolish experienced selfish helpless	1	7	8	5	4	3	4	4	1	4	20	35	40	25	20	15	20	20	5	20	45	55	5	7	4	3	2	4	3	1	3	16	31.25	43.75	25	18.75	12.5	25	18.75	6.25	18.75	25	50	2.31579	pass	21
30	informed	1900-01-05	Friendly tactful deceitful courageous welcoming courteous practical thoughtful	4	5	0	0	4	1	0	0	0	0	5	100	0	0	80	20	0	0	0	0	80	20	4	0	0	3	1	0	0	0	0	4	100	0	0	75	25	0	0	0	0	75	25	1.66667	fail	23
31	incidental	1900-01-05	deceitful, selfish, smug, adventurous, cowardly, foolish, immature, tactful, calm, observant, neglectful, resourceful, thoughtful, discourteous, tough	3	5	7	3	2	3	2	5	2	1	15	33.3333	46.6667	20	13.3333	20	13.3333	33.3333	13.3333	6.66667	40	60	4	6	2	1	3	2	4	2	0	12	33.3333	50	16.6667	8.33333	25	16.6667	33.3333	16.6667	0	25	58.3333	2.47368	pass	29
32	informed	1900-01-05	dominating calm discourtious tactful wise cowardly corageous neglectful untrustworthy relaxed adventurous	6	4	3	4	2	2	1	2	3	1	11	36.3636	27.2727	36.3636	18.1818	18.1818	9.09091	18.1818	27.2727	9.09091	54.5455	45.4545	2	3	3	1	1	1	2	2	1	8	25	37.5	37.5	12.5	12.5	12.5	25	25	12.5	37.5	50	2.47368	pass	29
33	incidental	1900-01-04	informalctful friendly decietful tough courageous thoughtful	4	4	0	1	3	1	0	0	0	1	5	80	0	20	60	20	0	0	0	20	60	40	4	0	0	3	1	0	0	0	0	4	100	0	0	75	25	0	0	0	0	75	25	1.26316	pass	54
34	incidental	1900-01-04	Courageous,friendly,adventurous,aloof,optimistic,	5	2	1	0	2	0	1	0	0	0	3	66.6667	33.3333	0	66.6667	0	33.3333	0	0	0	100	0	2	0	0	2	0	0	0	0	0	2	100	0	0	100	0	0	0	0	0	100	0	1.73684	pass	29
35	informed	1900-01-05	deceitful, calm, courteous, neglected,	2	0	1	1	0	0	0	1	1	0	2	0	50	50	0	0	0	50	50	0	50	50	0	1	0	0	0	0	1	0	0	1	0	100	0	0	0	0	100	0	0	0	100	2	pass	45
36	informed	1900-01-05	deceitful average reliable calm tense tough friendly wise experienced	1	4	3	2	2	2	3	0	0	2	9	44.4444	33.3333	22.2222	22.2222	22.2222	33.3333	0	0	22.2222	55.5556	44.4444	2	3	2	1	1	3	0	0	2	7	28.5714	42.8571	28.5714	14.2857	14.2857	42.8571	0	0	28.5714	14.2857	42.8571	1.42105	pass	30
37	informed	1900-01-05	courageous friendly tough cowardly wise neat adventurous deceitful average tactful	4	7	0	3	5	2	0	0	1	2	10	70	0	30	50	20	0	0	10	20	60	40	5	0	1	3	2	0	0	1	0	6	83.3333	0	16.6667	50	33.3333	0	0	16.6667	0	66.6667	33.3333	1.10526	pass	28
38	incidental	1900-01-05	selfish, practical, dominating, wise, neglectful, calm, relaxed, neat,	6	4	0	4	2	2	0	0	3	1	8	50	0	50	25	25	0	0	37.5	12.5	62.5	37.5	2	0	3	1	1	0	0	2	1	5	40	0	60	20	20	0	0	40	20	60	40	1.42105	pass	38
39	informed	1900-01-05	adventurous selfish courageous cowardly deceitful calm tense	2	3	2	2	1	2	1	1	1	1	7	42.8571	28.5714	28.5714	14.2857	28.5714	14.2857	14.2857	14.2857	14.2857	42.8571	57.1429	2	2	0	0	2	1	1	0	0	4	50	50	0	0	50	25	25	0	0	0	75	2.33333	pass	21
40	informed	1900-01-05	observant, smug, reliable, trustworthy,	4	0	2	1	0	0	2	0	0	1	3	0	66.6667	33.3333	0	0	66.6667	0	0	33.3333	66.6667	33.3333	0	2	1	0	0	2	0	0	1	3	0	66.6667	33.3333	0	0	66.6667	0	0	33.3333	0	33.3333	2.10526	pass	28
41	incidental	1900-01-05	ignorant, wise, thoughtful	5	0	2	0	0	0	2	0	0	0	2	0	100	0	0	0	100	0	0	0	100	0	0	2	0	0	0	2	0	0	0	2	0	100	0	0	0	100	0	0	0	0	0	1.47368	pass	22
42	informed	1900-01-05	aloof discourteous tense tough resourceful conventional	5	5	0	0	1	4	0	0	0	0	5	100	0	0	20	80	0	0	0	0	20	80	4	0	0	1	3	0	0	0	0	4	100	0	0	25	75	0	0	0	0	25	75	1.94737	pass	30
43	incidental	1900-01-04	deceitful, uncourteous, foolish, wise, meticulous, observant	3	2	0	2	1	1	0	0	1	1	4	50	0	50	25	25	0	0	25	25	50	50	1	0	1	0	1	0	0	1	0	2	50	0	50	0	50	0	0	50	0	50	50	2.57895	pass	32
44	incidental	1900-01-04	Artful, calm, relaxed,deceitful,untrustworthy,	3	3	0	1	2	1	0	0	0	1	4	75	0	25	50	25	0	0	0	25	50	50	2	0	0	2	0	0	0	0	0	2	100	0	0	100	0	0	0	0	0	100	0	1.31579	pass	38
45	incidental	1900-01-05	calm deceitfult tactful resourceful cowardly tense average adventurous	2	4	3	1	2	2	1	2	1	0	8	50	37.5	12.5	25	25	12.5	25	12.5	0	50	50	3	3	0	1	2	1	2	0	0	6	50	50	0	16.6667	33.3333	16.6667	33.3333	0	0	16.6667	66.6667	1.52632	pass	40
46	informed	1900-01-05	DOMINATING WISE courteous NEAT neglectful reliable calm	6	3	0	0	2	1	0	0	0	0	3	100	0	0	66.6667	33.3333	0	0	0	0	66.6667	33.3333	1	0	0	1	0	0	0	0	0	1	100	0	0	100	0	0	0	0	0	100	0	2.10526	pass	22
47	informed	1900-01-04	kind , selfish, dominant, reliable, neat, smug,	1	1	2	1	1	0	1	1	0	1	4	25	50	25	25	0	25	25	0	25	50	50	1	1	0	1	0	1	0	0	0	2	50	50	0	50	0	50	0	0	0	50	0	2.22222	pass	35
48	incidental	1900-01-04	neglectful practical dominating discourteous hopeless	6	1	1	2	0	1	0	1	1	1	4	25	25	50	0	25	0	25	25	25	25	75	0	1	2	0	0	0	1	1	1	3	0	33.3333	66.6667	0	0	0	33.3333	33.3333	33.3333	33.3333	66.6667	2.57895	pass	28
49	incidental	1900-01-05	deceitful,practical,dominant,heedless,tactful,trustworthy,courageous,	1	4	0	0	3	1	0	0	0	0	4	100	0	0	75	25	0	0	0	0	75	25	4	0	0	3	1	0	0	0	0	4	100	0	0	75	25	0	0	0	0	75	25	1	fail	25
50	incidental	1900-01-05	tough strong tactful deceitful calm optimistic smug thoughtful trust coward tense	2	4	3	1	1	3	2	1	1	0	8	50	37.5	12.5	12.5	37.5	25	12.5	12.5	0	50	50	4	3	0	1	3	2	1	0	0	7	57.1429	42.8571	0	14.2857	42.8571	28.5714	14.2857	0	0	14.2857	57.1429	2.78947	fail	30
51	incidental	1900-01-05	Deceitful /	1	0	0	0	0	0	0	0	0	0	0	0	0	0	0	0	0	0	0	0	0	0	0	0	0	0	0	0	0	0	0	0	0	0	0	0	0	0	0	0	0	0	0	2.52632	pass	27
52	informed	1900-01-03	educated inept wise tough courageous deceitful	4	3	0	1	2	1	0	0	0	1	4	75	0	25	50	25	0	0	0	25	50	50	2	0	0	1	1	0	0	0	0	2	100	0	0	50	50	0	0	0	0	50	50	2	pass
53	incidental	1900-01-05	calm deceitful neglectful adventurous aloof friendly tactful	5	1	3	2	1	0	2	1	1	1	6	16.6667	50	33.3333	16.6667	0	33.3333	16.6667	16.6667	16.6667	66.6667	33.3333	1	2	1	1	0	1	1	0	1	4	25	50	25	25	0	25	25	0	25	25	50	1.42105	pass	26
54	informed	1900-01-05	Smug / Relaxed / Deceitful / Adventurous / Cowardly / Friendly /	5	0	0	0	0	0	0	0	0	0	0	0	0	0	0	0	0	0	0	0	0	0	0	0	0	0	0	0	0	0	0	0	0	0	0	0	0	0	0	0	0	0	0	1.15789	pass	44
55	incidental	1900-01-04	artful smug observant polite discourteous trustworthy loyal	3	1	2	0	1	0	0	2	0	0	3	33.3333	66.6667	0	33.3333	0	0	66.6667	0	0	33.3333	66.6667	0	1	0	0	0	0	1	0	0	1	0	100	0	0	0	0	100	0	0	0	100	1.52632	pass	21
56	incidental	1900-01-05	SMUG WISE	3	0	0	0	0	0	0	0	0	0	0	0	0	0	0	0	0	0	0	0	0	0	0	0	0	0	0	0	0	0	0	0	0	0	0	0	0	0	0	0	0	0	0	1.36842	pass	53
57	incidental	1900-01-04	conventional,decietful,ordinary,aftful,calm	5	1	0	1	0	1	0	0	1	0	2	50	0	50	0	50	0	0	50	0	50	50	0	0	0	0	0	0	0	0	0	0	0	0	0	0	0	0	0	0	0	0	0	1	pass	35
58	informed	1900-01-03	decietful,tough,calm,tactful,conventional	3	1	2	1	1	0	0	2	1	0	4	25	50	25	25	0	0	50	25	0	50	50	1	2	1	1	0	0	2	1	0	4	25	50	25	25	0	0	50	25	0	50	50	1	pass	35
59	incidental	1900-01-05	tense, hard, discourteous, reliable, experienced, patient, relaxed	6	3	2	0	3	0	0	2	0	0	5	60	40	0	60	0	0	40	0	0	60	40	2	2	0	2	0	0	2	0	0	4	50	50	0	50	0	0	50	0	0	50	50	1	pass	28
60	informed	1900-01-05	smug resourceful imperious cowardly tough calm conventional	2	5	0	1	1	4	0	0	1	0	6	83.3333	0	16.6667	16.6667	66.6667	0	0	16.6667	0	33.3333	66.6667	5	0	0	1	4	0	0	0	0	5	100	0	0	20	80	0	0	0	0	20	80	1.52632	pass	23
61	incidental	1900-01-05	deciteful neat tough kind smug	1	2	0	2	1	1	0	0	0	2	4	50	0	50	25	25	0	0	0	50	25	75	2	0	1	1	1	0	0	0	1	3	66.6667	0	33.3333	33.3333	33.3333	0	0	0	33.3333	33.3333	66.6667	1.42105	pass	39
62	informed	1900-01-05	wise foolish conventional calm observant untrustworthy reliable aloof practical deceitful	5	1	3	5	0	1	2	1	3	2	9	11.1111	33.3333	55.5556	0	11.1111	22.2222	11.1111	33.3333	22.2222	55.5556	44.4444	0	3	3	0	0	2	1	1	2	6	0	50	50	0	0	33.3333	16.6667	16.6667	33.3333	16.6667	50	1	pass	53
63	informed	1900-01-04	smug, optimistic, wise, courageous, cowardly, friendly, neat	1	4	0	3	4	0	0	0	1	2	7	57.1429	0	42.8571	57.1429	0	0	0	14.2857	28.5714	71.4286	28.5714	3	0	2	3	0	0	0	1	1	5	60	0	40	60	0	0	0	20	20	80	20	1.47368	pass	29
64	incidental	1900-01-05	imperious, deceitful, orderly, neat, courageous, cowardly,	2	1	3	0	0	1	2	1	0	0	4	25	75	0	0	25	50	25	0	0	50	50	1	3	0	0	1	2	1	0	0	4	25	75	0	0	25	50	25	0	0	0	50	1.31579	pass	34
65	informed	1900-01-02	untrustworthy, calm, ignorant, thoughtful,	2	0	1	2	0	0	1	0	1	1	3	0	33.3333	66.6667	0	0	33.3333	0	33.3333	33.3333	66.6667	33.3333	0	1	1	0	0	1	0	0	1	2	0	50	50	0	0	50	0	0	50	0	50	2.26316	pass	24
66	incidental	1900-01-05	trustworthy neglectful, truthful, unconcentional, thoughtful, conventional,	6	1	1	1	0	1	0	1	1	0	3	33.3333	33.3333	33.3333	0	33.3333	0	33.3333	33.3333	0	33.3333	66.6667	0	1	1	0	0	0	1	1	0	2	0	50	50	0	0	0	50	50	0	50	50	1	pass	29
67	informed	1900-01-05	thoughtful, courageous, smug, friendly, deceitful, neglectful, discourteous, selfish, calm, relaxed,	3	4	2	4	2	2	0	2	3	1	10	40	20	40	20	20	0	20	30	10	50	50	4	1	3	2	2	0	1	3	0	8	50	12.5	37.5	25	25	0	12.5	37.5	0	62.5	37.5	2.31579	pass	43
68	informed	1900-01-03	smug helpless relaxed calm conventional friendly	5	2	1	3	0	2	1	0	2	1	6	33.3333	16.6667	50	0	33.3333	16.6667	0	33.3333	16.6667	50	50	0	0	2	0	0	0	0	1	1	2	0	0	100	0	0	0	0	50	50	50	50	1.26316	pass	29
69	informed	1900-01-05	deceitful / resourceful / courageous / friendly / wise / thoughtful / inept / patient / calm /	4	5	1	1	4	1	1	0	1	0	7	71.4286	14.2857	14.2857	57.1429	14.2857	14.2857	0	14.2857	0	85.7143	14.2857	4	0	1	3	1	0	0	1	0	5	80	0	20	60	20	0	0	20	0	80	20	1.68421	pass	29
70	incidental	1900-01-04	soft tough courageous smug kind tactful thoughtful	1	3	0	2	3	0	0	0	0	2	5	60	0	40	60	0	0	0	0	40	60	40	3	0	1	3	0	0	0	0	1	4	75	0	25	75	0	0	0	0	25	75	25	1.15789	pass	27
71	informed	1900-01-05	neglectful untrustworthy conventional calm immature relaxed optimistic adventurous selfish tough reliable resourceful dominating wise tactful practical wise average smug	6	6	7	5	3	3	3	4	3	2	18	33.3333	38.8889	27.7778	16.6667	16.6667	16.6667	22.2222	16.6667	11.1111	50	50	4	6	3	2	2	3	3	2	1	13	30.7692	46.1538	23.0769	15.3846	15.3846	23.0769	23.0769	15.3846	7.69231	30.7692	46.1538	1	pass	30
72	incidental	1900-01-05	selfish discourteous TACTFUL calm relaxed smug observant adventurous	3	4	3	0	3	1	1	2	0	0	7	57.1429	42.8571	0	42.8571	14.2857	14.2857	28.5714	0	0	57.1429	42.8571	3	2	0	2	1	1	1	0	0	5	60	40	0	40	20	20	20	0	0	40	40	2.05263	pass	25
73	incidental	1900-01-05	Resourceful unique calm	2	0	0	1	0	0	0	0	1	0	1	0	0	100	0	0	0	0	100	0	100	0	0	0	0	0	0	0	0	0	0	0	0	0	0	0	0	0	0	0	0	0	0	1.94737	pass	36
74	informed	1900-01-04	wise selfish tactful experienced educated friendly	1	3	2	0	3	0	1	1	0	0	5	60	40	0	60	0	20	20	0	0	80	20	2	1	0	2	0	1	0	0	0	3	66.6667	33.3333	0	66.6667	0	33.3333	0	0	0	66.6667	0	1.84211	pass	36
75	incidental	1900-01-05	tactful, discourteous, conventional, uncommon, deceitful, reliable,ingenious, intrepid,curt,untrustworthy, immature, old, uncommon,	6	2	3	2	1	1	0	3	1	1	7	28.5714	42.8571	28.5714	14.2857	14.2857	0	42.8571	14.2857	14.2857	28.5714	71.4286	2	2	2	1	1	0	2	1	1	6	33.3333	33.3333	33.3333	16.6667	16.6667	0	33.3333	16.6667	16.6667	33.3333	66.6667	1.26316	pass	35
76	informed	1900-01-05	courageous adeventerous serene wise experienced tough dominating	4	3	1	2	2	1	1	0	1	1	6	50	16.6667	33.3333	33.3333	16.6667	16.6667	0	16.6667	16.6667	66.6667	33.3333	2	0	1	1	1	0	0	1	0	3	66.6667	0	33.3333	33.3333	33.3333	0	0	33.3333	0	66.6667	33.3333	1.42105	pass	46
77	informed	1900-01-04	decietful / thoughtful / crazy / foolish / wise / unapologetic / serene / calm / neat /	4	4	2	0	3	1	1	1	0	0	6	66.6667	33.3333	0	50	16.6667	16.6667	16.6667	0	0	66.6667	33.3333	3	1	0	2	1	0	1	0	0	4	75	25	0	50	25	0	25	0	0	50	50	1.68421	pass	22
78	informed	1900-01-04	tough smug selfish strong conventional neat	3	1	3	1	0	1	0	3	1	0	5	20	60	20	0	20	0	60	20	0	20	80	1	2	1	0	1	0	2	1	0	4	25	50	25	0	25	0	50	25	0	25	75	1.05263	pass	36
79	incidental	1900-01-05	observant / friendly / cowardly / conventvential / catious /	2	2	1	1	0	2	1	0	1	0	4	50	25	25	0	50	25	0	25	0	50	50	2	0	0	0	2	0	0	0	0	2	100	0	0	0	100	0	0	0	0	0	100	2.78947	pass	41
80	incidental	1900-01-05	triumph, innervate, selfish, greedy,	4	0	1	0	0	0	0	1	0	0	1	0	100	0	0	0	0	100	0	0	0	100	0	1	0	0	0	0	1	0	0	1	0	100	0	0	0	0	100	0	0	0	100	2.05263	pass	21
81	incidental	1900-01-05	thoughtful, courageous, selfish, untrustworthy, kind, average, untrustworthy, reliable, soft	1	3	3	0	2	1	1	2	0	0	6	50	50	0	33.3333	16.6667	16.6667	33.3333	0	0	50	50	2	2	0	2	0	1	1	0	0	4	50	50	0	50	0	25	25	0	0	50	25	1.15789	pass	50
82	incidental	1900-01-05	tense tough couragous decietful average dominent reliable calm optimistic welcoming friendly	2	3	4	2	1	2	2	2	2	0	9	33.3333	44.4444	22.2222	11.1111	22.2222	22.2222	22.2222	22.2222	0	55.5556	44.4444	3	3	1	1	2	1	2	1	0	7	42.8571	42.8571	14.2857	14.2857	28.5714	14.2857	28.5714	14.2857	0	28.5714	57.1429	1.52632	pass	36
83	incidental	1900-01-05	calm, false, courageous, wise, intelligent, deceitful, unstable, neat, average,	4	5	1	0	3	2	1	0	0	0	6	83.3333	16.6667	0	50	33.3333	16.6667	0	0	0	66.6667	33.3333	4	0	0	2	2	0	0	0	0	4	100	0	0	50	50	0	0	0	0	50	50	1.31579	pass	41
84	informed	1900-01-05	dominating, deceitful, careful, neglecting, untrustworthy, reliable, educated,	6	2	0	2	1	1	0	0	0	2	4	50	0	50	25	25	0	0	0	50	25	75	2	0	2	1	1	0	0	0	2	4	50	0	50	25	25	0	0	0	50	25	75	1	pass	20
85	informed	1900-01-05	calm observant smug reliable cowardly resourceful dominating practical educated tactful	2	3	3	3	1	2	2	1	3	0	9	33.3333	33.3333	33.3333	11.1111	22.2222	22.2222	11.1111	33.3333	0	66.6667	33.3333	3	3	1	1	2	2	1	1	0	7	42.8571	42.8571	14.2857	14.2857	28.5714	28.5714	14.2857	14.2857	0	28.5714	42.8571	1.15789	pass	56
86	informed	1900-01-05	heedless, education, friendly, coruageous, trustworthy,	1	2	0	0	2	0	0	0	0	0	2	100	0	0	100	0	0	0	0	0	100	0	1	0	0	1	0	0	0	0	0	1	100	0	0	100	0	0	0	0	0	100	0	1.94737	pass	50
87	incidental	1900-01-04	calm selfish foolish tough adventoruous neat inmature optimistic cowardy	5	5	1	3	2	3	1	0	1	2	9	55.5556	11.1111	33.3333	22.2222	33.3333	11.1111	0	11.1111	22.2222	44.4444	55.5556	5	1	2	2	3	1	0	0	2	8	62.5	12.5	25	25	37.5	12.5	0	0	25	25	62.5	1.05263	pass	35
88	informed	1900-01-05	calm, relaxed, wise, unfriendly, irresponsible, adventurous, experienced,	1	2	2	2	2	0	2	0	2	0	6	33.3333	33.3333	33.3333	33.3333	0	33.3333	0	33.3333	0	100	0	1	2	1	1	0	2	0	1	0	4	25	50	25	25	0	50	0	25	0	50	0	1.05556	pass	33
89	incidental	1900-01-05	smug experienced artful untrustworthy reliable	3	3	1	0	2	1	0	1	0	0	4	75	25	0	50	25	0	25	0	0	50	50	2	0	0	2	0	0	0	0	0	2	100	0	0	100	0	0	0	0	0	100	0	1.05263	pass	53
90	incidental	1900-01-05	SMUG EXPERIENCED FOOLISH CONCEITED TRUSTWORTHY NEGLECTFUL	3	0	0	0	0	0	0	0	0	0	0	0	0	0	0	0	0	0	0	0	0	0	0	0	0	0	0	0	0	0	0	0	0	0	0	0	0	0	0	0	0	0	0	1.26316	pass	63
91	incidental	1900-01-05	neat discourteous thoughtful helpless smug	6	1	2	2	0	1	0	2	2	0	5	20	40	40	0	20	0	40	40	0	40	60	1	2	2	0	1	0	2	2	0	5	20	40	40	0	20	0	40	40	0	40	60	2.68421	fail	40
92	informed	1900-01-05	foolish, tough, respectable, calm, friendly, wise, adventourous,	5	2	2	2	1	1	2	0	1	1	6	33.3333	33.3333	33.3333	16.6667	16.6667	33.3333	0	16.6667	16.6667	66.6667	33.3333	2	1	1	1	1	1	0	0	1	4	50	25	25	25	25	25	0	0	25	25	50	1.63158	pass	48
93	incidental	1900-01-05	aloof, adventurous,	5	1	0	0	1	0	0	0	0	0	1	100	0	0	100	0	0	0	0	0	100	0	1	0	0	1	0	0	0	0	0	1	100	0	0	100	0	0	0	0	0	100	0	2.05263	pass	42
94	incidental	1900-01-05	kind / reliable / trustworthy / deceitful / wise / cowardly / courage / calm / tense / thoughtful / sad / impotent / helpless /	1	3	3	2	2	1	2	1	0	2	8	37.5	37.5	25	25	12.5	25	12.5	0	25	50	50	3	3	2	2	1	2	1	0	2	8	37.5	37.5	25	25	12.5	25	12.5	0	25	25	50	2.05263	pass	32
95	informed	1900-01-05	courageous, calm, friendly, optimistic, tense, average,	4	3	1	2	2	1	1	0	1	1	6	50	16.6667	33.3333	33.3333	16.6667	16.6667	0	16.6667	16.6667	66.6667	33.3333	3	0	2	2	1	0	0	1	1	5	60	0	40	40	20	0	0	20	20	60	40	1.26316	pass	54
96	informed	1900-01-05	Smug adventurous educated conventional neat	2	2	1	0	1	1	1	0	0	0	3	66.6667	33.3333	0	33.3333	33.3333	33.3333	0	0	0	66.6667	33.3333	1	1	0	0	1	1	0	0	0	2	50	50	0	0	50	50	0	0	0	0	50	3.05263	pass	27
97	informed	1900-01-05	courageous,serene,conventional,friendly,resoureful,foolish,wise,experienced,practical,disourteous,selfish,deceitful,smug,observant.	4	5	4	2	4	1	2	2	0	2	11	45.4545	36.3636	18.1818	36.3636	9.09091	18.1818	18.1818	0	18.1818	54.5455	45.4545	4	3	2	3	1	1	2	0	2	9	44.4444	33.3333	22.2222	33.3333	11.1111	11.1111	22.2222	0	22.2222	33.3333	55.5556	1.84211	pass	26
98	informed	1900-01-05	calm, thoughtful, neglectful, adventurous, disadvantageous	6	2	1	1	1	1	1	0	1	0	4	50	25	25	25	25	25	0	25	0	75	25	0	1	1	0	0	1	0	1	0	2	0	50	50	0	0	50	0	50	0	50	0	2.15789	pass	31
99	incidental	1900-01-05	DISCOURTIOUS / ORDERLY / COURAGOUS / FRIENDLY / /	2	0	0	0	0	0	0	0	0	0	0	0	0	0	0	0	0	0	0	0	0	0	0	0	0	0	0	0	0	0	0	0	0	0	0	0	0	0	0	0	0	0	0	1	pass	62
100	incidental	1900-01-05	experienced, neglectful, reliable, calm, relaxed, adventurous,	6	5	1	0	4	1	1	0	0	0	6	83.3333	16.6667	0	66.6667	16.6667	16.6667	0	0	0	83.3333	16.6667	2	1	0	2	0	1	0	0	0	3	66.6667	33.3333	0	66.6667	0	33.3333	0	0	0	66.6667	0	1.73684	pass	29
101	incidental	1900-01-05	aloof, adventurous, calm, unforgettable, discourteous, tactful, mindful, tough, wise,	5	3	2	1	1	2	2	0	1	0	6	50	33.3333	16.6667	16.6667	33.3333	33.3333	0	16.6667	0	66.6667	33.3333	3	2	0	1	2	2	0	0	0	5	60	40	0	20	40	40	0	0	0	20	40	2.10526	pass	35
102	incidental	1900-01-05	discourteous, wise, cautious, tense, conventional, smug, adventurous, dominant, imperious, disorganized, friendly, welcoming	2	5	2	0	1	4	2	0	0	0	7	71.4286	28.5714	0	14.2857	57.1429	28.5714	0	0	0	42.8571	57.1429	4	1	0	0	4	1	0	0	0	5	80	20	0	0	80	20	0	0	0	0	80	1.63158	pass	23
103	informed	1900-01-05	tactful helpless friendly observant adventurous deceitful neat courageous	4	5	2	1	4	1	1	1	1	0	8	62.5	25	12.5	50	12.5	12.5	12.5	12.5	0	75	25	4	2	1	3	1	1	1	1	0	7	57.1429	28.5714	14.2857	42.8571	14.2857	14.2857	14.2857	14.2857	0	57.1429	28.5714	1	pass	25
104	informed	1900-01-05	courageous,serene,conventional,friendly,resourceful,foolish,wise,experienced,practical,discourteous,selfish,deceitful,smug,observant.	3	4	4	5	2	2	1	3	4	1	13	30.7692	30.7692	38.4615	15.3846	15.3846	7.69231	23.0769	30.7692	7.69231	53.8462	46.1538	3	3	4	1	2	1	2	4	0	10	30	30	40	10	20	10	20	40	0	50	40	1.94737	pass	34
105	incidental	1900-01-05	smug, calm, selfish, dominating, discourteous, tact, wise,	6	2	2	2	1	1	0	2	1	1	6	33.3333	33.3333	33.3333	16.6667	16.6667	0	33.3333	16.6667	16.6667	33.3333	66.6667	1	2	1	0	1	0	2	0	1	4	25	50	25	0	25	0	50	0	25	0	100	1.38889	pass	22
106	incidental	1900-01-05	conceited selfish reliable resourceful	3	2	1	0	1	1	1	0	0	0	3	66.6667	33.3333	0	33.3333	33.3333	33.3333	0	0	0	66.6667	33.3333	2	1	0	1	1	1	0	0	0	3	66.6667	33.3333	0	33.3333	33.3333	33.3333	0	0	0	33.3333	33.3333	1.57895	pass	53
107	informed	1900-01-05	relaxed, immature, tactful, resourceful, tense	5	3	1	1	1	2	1	0	1	0	5	60	20	20	20	40	20	0	20	0	60	40	3	1	1	1	2	1	0	1	0	5	60	20	20	20	40	20	0	20	0	40	40	1.47368	pass	29
108	informed	1900-01-05	adventurous, practical, friendly, calm, average,	1	3	1	1	2	1	1	0	1	0	5	60	20	20	40	20	20	0	20	0	80	20	1	1	0	1	0	1	0	0	0	2	50	50	0	50	0	50	0	0	0	50	0	1.05263	pass	53
109	informed	1900-01-05	decietful / smug / immature / wise / friendly / courageous / adventurous / foolish / dominating /	1	5	1	3	3	2	0	1	1	2	9	55.5556	11.1111	33.3333	33.3333	22.2222	0	11.1111	11.1111	22.2222	44.4444	55.5556	4	1	1	2	2	0	1	0	1	6	66.6667	16.6667	16.6667	33.3333	33.3333	0	16.6667	0	16.6667	33.3333	66.6667	1.21053	pass	65
110	incidental	1900-01-05	adventerous bold courageous meek artful smug helpless selfish observant conceited traditional conventional calm relaxed experienced	3	6	3	1	4	2	1	2	1	0	10	60	30	10	40	20	10	20	10	0	60	40	4	2	1	3	1	1	1	1	0	7	57.1429	28.5714	14.2857	42.8571	14.2857	14.2857	14.2857	14.2857	0	57.1429	28.5714	1.10526	pass	57
111	informed	1900-01-05	tactful smug selfish discourteous adventerous optimistic immature	2	5	1	1	2	3	1	0	0	1	7	71.4286	14.2857	14.2857	28.5714	42.8571	14.2857	0	0	14.2857	42.8571	57.1429	3	1	0	1	2	1	0	0	0	4	75	25	0	25	50	25	0	0	0	25	50	1.47368	pass	37
112	incidental	1900-01-05	meek, discourteous, selfish, thoughtful, observant, smug, resourceful, relaxed, calm, tactful	3	4	3	2	3	1	1	2	2	0	9	44.4444	33.3333	22.2222	33.3333	11.1111	11.1111	22.2222	22.2222	0	66.6667	33.3333	3	2	2	2	1	1	1	2	0	7	42.8571	28.5714	28.5714	28.5714	14.2857	14.2857	14.2857	28.5714	0	57.1429	28.5714	1.47368	pass	33
113	informed	1900-01-05	tense relaxed neat average tactful observant reliable average dominating wise practicable	1	5	2	2	3	2	2	0	1	1	9	55.5556	22.2222	22.2222	33.3333	22.2222	22.2222	0	11.1111	11.1111	66.6667	33.3333	4	2	2	3	1	2	0	1	1	8	50	25	25	37.5	12.5	25	0	12.5	12.5	50	25	1.31579	pass	42
114	incidental	1900-01-04	calm, adventurous, tense, courageous, helpful, friendly, aloof, wise,	5	2	3	1	1	1	3	0	1	0	6	33.3333	50	16.6667	16.6667	16.6667	50	0	16.6667	0	83.3333	16.6667	2	2	0	1	1	2	0	0	0	4	50	50	0	25	25	50	0	0	0	25	25	1.26316	pass	55
115	informed	1900-01-05	calm relaxed dominating neat cowardly courageous neglectful discourteous smug experienced reliable selfish tactful	6	6	3	4	4	2	0	3	3	1	13	46.1538	23.0769	30.7692	30.7692	15.3846	0	23.0769	23.0769	7.69231	53.8462	46.1538	3	3	4	2	1	0	3	3	1	10	30	30	40	20	10	0	30	30	10	50	50	2.68421	pass	28
116	incidental	1900-01-04	Calm, Greedy, Capable, Insuffiecent	4	0	0	0	0	0	0	0	0	0	0	0	0	0	0	0	0	0	0	0	0	0	0	0	0	0	0	0	0	0	0	0	0	0	0	0	0	0	0	0	0	0	0	2.10526	pass	25
117	incidental	1900-01-03	forgetful unthoughtful immature thoughtful	3	0	1	1	0	0	0	1	1	0	2	0	50	50	0	0	0	50	50	0	50	50	0	1	1	0	0	0	1	1	0	2	0	50	50	0	0	0	50	50	0	50	50	1.89474	pass	29
118	informed	1900-01-05	selfish, deceitful, adventurous, calm, helpless, thoughtful, courageous, friendly,	2	1	4	3	1	0	3	1	1	2	8	12.5	50	37.5	12.5	0	37.5	12.5	12.5	25	62.5	37.5	0	3	1	0	0	2	1	0	1	4	0	75	25	0	0	50	25	0	25	0	50	2.73684	pass	23
119	informed	1900-01-05	courteous calm ingenious imaginative curt deceitful envious	6	1	0	1	1	0	0	0	0	1	2	50	0	50	50	0	0	0	0	50	50	50	0	0	1	0	0	0	0	0	1	1	0	0	100	0	0	0	0	0	100	0	100	1	pass	36
120	incidental	1900-01-05	Aloof, tactful, courageous, calm, tactful, tense, smug, friendly, resourceful, strong,	5	3	3	1	1	2	3	0	1	0	7	42.8571	42.8571	14.2857	14.2857	28.5714	42.8571	0	14.2857	0	71.4286	28.5714	2	2	0	1	1	2	0	0	0	4	50	50	0	25	25	50	0	0	0	25	25	1.42105	pass	53
121	incidental	1900-01-05	tough cowardly attentive dominating inept serene wise calm courageous friendly educated informed alert	4	4	1	2	3	1	1	0	0	2	7	57.1429	14.2857	28.5714	42.8571	14.2857	14.2857	0	0	28.5714	57.1429	42.8571	3	0	0	2	1	0	0	0	0	3	100	0	0	66.6667	33.3333	0	0	0	0	66.6667	33.3333	1.26316	pass	20s
122	informed	1900-01-05	couldn't recall any words or concepts to think of	2	0	0	0	0	0	0	0	0	0	0	0	0	0	0	0	0	0	0	0	0	0	0	0	0	0	0	0	0	0	0	0	0	0	0	0	0	0	0	0	0	0	0	2.68421	pass	28
123	incidental	1900-01-04	discourteous, courageous, kind, deceitful, soft, tactful, neat, smug, friendly,	1	5	0	2	4	1	0	0	0	2	7	71.4286	0	28.5714	57.1429	14.2857	0	0	0	28.5714	57.1429	42.8571	4	0	1	3	1	0	0	0	1	5	80	0	20	60	20	0	0	0	20	60	40	2.05263	pass	27
124	informed	1900-01-03	calm , reliable untrustworthy, reliable, observant, scared,deceitful	6	4	0	1	3	1	0	0	0	1	5	80	0	20	60	20	0	0	0	20	60	40	3	0	1	2	1	0	0	0	1	4	75	0	25	50	25	0	0	0	25	50	50	1.57895	pass	49
125	informed	1900-01-05	friendly neglectful couragous neat adventureous	1	3	1	1	3	0	0	1	1	0	5	60	20	20	60	0	0	20	20	0	80	20	2	0	0	2	0	0	0	0	0	2	100	0	0	100	0	0	0	0	0	100	0	1	pass	67
126	informed	1900-01-05	wise, courageous, cowardly, foolish, untrustworthy, deceitful, adventurous,	4	3	2	2	2	1	0	2	1	1	7	42.8571	28.5714	28.5714	28.5714	14.2857	0	28.5714	14.2857	14.2857	42.8571	57.1429	2	2	1	1	1	0	2	1	0	5	40	40	20	20	20	0	40	20	0	40	60	1.42105	pass	51
127	informed	1900-01-05	adventurous, deceitful, trustworthy, average, educated, wise,	2	1	3	0	1	0	1	2	0	0	4	25	75	0	25	0	25	50	0	0	50	50	0	3	0	0	0	1	2	0	0	3	0	100	0	0	0	33.3333	66.6667	0	0	0	66.6667	1	pass	31
128	informed	1900-01-05	calm selfish deceitrul observant smug meek trusting reliable experienced courageousw cowardly	3	5	2	2	4	1	0	2	1	1	9	55.5556	22.2222	22.2222	44.4444	11.1111	0	22.2222	11.1111	11.1111	55.5556	44.4444	4	1	1	3	1	0	1	1	0	6	66.6667	16.6667	16.6667	50	16.6667	0	16.6667	16.6667	0	66.6667	33.3333	1.73684	pass	31
129	informed	1900-01-04	wise, tactful, selfish, foolish, resourceful, intrepid, curt, smug, humble, reliable, helpless, neglectful, ingenious, courteous, calm, relaxed, thoughtful,	6	7	2	3	3	4	1	1	3	0	12	58.3333	16.6667	25	25	33.3333	8.33333	8.33333	25	0	58.3333	41.6667	5	2	2	2	3	1	1	2	0	9	55.5556	22.2222	22.2222	22.2222	33.3333	11.1111	11.1111	22.2222	0	44.4444	44.4444	1.21053	pass	29
130	incidental	1900-01-05	discourteous tough average smug wise neat imperious cowardly selfish practical	2	4	4	1	0	4	3	1	0	1	9	44.4444	44.4444	11.1111	0	44.4444	33.3333	11.1111	0	11.1111	33.3333	66.6667	4	4	0	0	4	3	1	0	0	8	50	50	0	0	50	37.5	12.5	0	0	0	62.5	2.73684	pass	36
131	informed	1900-01-03	educated, average, smug, heedless,	1	1	0	1	0	1	0	0	0	1	2	50	0	50	0	50	0	0	0	50	0	100	0	0	0	0	0	0	0	0	0	0	0	0	0	0	0	0	0	0	0	0	0	1	fail	34
132	incidental	1900-01-05	wise humble smug tense tough ingenious intrepid curt	6	0	3	1	0	0	0	3	1	0	4	0	75	25	0	0	0	75	25	0	25	75	0	3	0	0	0	0	3	0	0	3	0	100	0	0	0	0	100	0	0	0	100	2.05263	pass	24
133	informed	1900-01-05	calm selfish adventurous observant reliable tactful discourteous	6	4	2	1	3	1	1	1	1	0	7	57.1429	28.5714	14.2857	42.8571	14.2857	14.2857	14.2857	14.2857	0	71.4286	28.5714	3	2	1	2	1	1	1	1	0	6	50	33.3333	16.6667	33.3333	16.6667	16.6667	16.6667	16.6667	0	50	33.3333	1.15789	pass	28
134	incidental	1900-01-04	untrustworthy	1	0	1	0	0	0	0	1	0	0	1	0	100	0	0	0	0	100	0	0	0	100	0	1	0	0	0	0	1	0	0	1	0	100	0	0	0	0	100	0	0	0	100	1.66667	pass	24
135	informed	1900-01-05	calm, discourteous, reliable, conventional, tactful, smug, adventurous, resourceful	5	5	1	2	2	3	1	0	2	0	8	62.5	12.5	25	25	37.5	12.5	0	25	0	62.5	37.5	3	1	0	2	1	1	0	0	0	4	75	25	0	50	25	25	0	0	0	50	25	1	pass	39
136	incidental	1900-01-05	wise, tough, practical, relaxed, informal, calm, serene, courageous, deceiful, selfish, greedy, crazy, foolish, dominating,	4	5	4	1	3	2	2	2	0	1	10	50	40	10	30	20	20	20	0	10	50	50	4	3	0	2	2	1	2	0	0	7	57.1429	42.8571	0	28.5714	28.5714	14.2857	28.5714	0	0	28.5714	57.1429	2.05263	pass	28
137	incidental	1900-01-04	curteous, tough, polite, calm, tense, adventurous, inciteful	5	3	0	1	1	2	0	0	1	0	4	75	0	25	25	50	0	0	25	0	50	50	3	0	0	1	2	0	0	0	0	3	100	0	0	33.3333	66.6667	0	0	0	0	33.3333	66.6667	1.57895	pass	60
138	informed	1900-01-05	courteous tactful untrustworthy smug conceited	3	1	1	1	0	1	0	1	1	0	3	33.3333	33.3333	33.3333	0	33.3333	0	33.3333	33.3333	0	33.3333	66.6667	0	0	1	0	0	0	0	1	0	1	0	0	100	0	0	0	0	100	0	100	0	1.89474	pass	22
139	incidental	1900-01-05	cowerdly, conventional, couragagous, optimistic, rude, insecure, immature,	2	4	1	0	1	3	1	0	0	0	5	80	20	0	20	60	20	0	0	0	40	60	3	1	0	1	2	1	0	0	0	4	75	25	0	25	50	25	0	0	0	25	50	2.57895	pass	41
140	incidental	1900-01-05	calm tactful immature average deceitful discourteous	2	2	3	1	0	2	1	2	1	0	6	33.3333	50	16.6667	0	33.3333	16.6667	33.3333	16.6667	0	33.3333	66.6667	1	3	0	0	1	1	2	0	0	4	25	75	0	0	25	25	50	0	0	0	75	1.10526	pass	25
141	informed	1900-01-05	deceitful, experienced, tactful, ignorant, wise, courageous, cowardly, polite,	5	1	4	1	0	1	3	1	1	0	6	16.6667	66.6667	16.6667	0	16.6667	50	16.6667	16.6667	0	66.6667	33.3333	1	4	1	0	1	3	1	1	0	6	16.6667	66.6667	16.6667	0	16.6667	50	16.6667	16.6667	0	16.6667	33.3333	1.94737	pass	23
142	incidental	1900-01-05	smug, discourteous, reliable, observant, educated, cowardly, meek	3	2	3	0	2	0	0	3	0	0	5	40	60	0	40	0	0	60	0	0	40	60	1	2	0	1	0	0	2	0	0	3	33.3333	66.6667	0	33.3333	0	0	66.6667	0	0	33.3333	66.6667	1.05263	pass	59
143	informed	1900-01-05	educated neat courageous	4	2	0	0	2	0	0	0	0	0	2	100	0	0	100	0	0	0	0	0	100	0	2	0	0	2	0	0	0	0	0	2	100	0	0	100	0	0	0	0	0	100	0	1	fail	28
144	informed	1900-01-05	Smug, discourteous, dishonest, immature, courageous, wise, kind, responsible,	1	2	0	2	2	0	0	0	0	2	4	50	0	50	50	0	0	0	0	50	50	50	2	0	2	2	0	0	0	0	2	4	50	0	50	50	0	0	0	0	50	50	50	1.42105	pass	26
145	informed	1900-01-05	immature, deceitful, courageous, smug, thoughtful, average,	1	4	0	2	2	2	0	0	0	2	6	66.6667	0	33.3333	33.3333	33.3333	0	0	0	33.3333	33.3333	66.6667	3	0	1	2	1	0	0	0	1	4	75	0	25	50	25	0	0	0	25	50	50	1.15789	pass	38
146	incidental	1900-01-05	courageous adventurous tactful smug discourteous selfish resourceful neat neglectful	6	2	4	3	0	2	2	2	3	0	9	22.2222	44.4444	33.3333	0	22.2222	22.2222	22.2222	33.3333	0	55.5556	44.4444	1	4	3	0	1	2	2	3	0	8	12.5	50	37.5	0	12.5	25	25	37.5	0	37.5	37.5	2.36842	pass	27
147	incidental	1900-01-05	wise / helpless / reliable / courageous / deceitful / /	4	3	2	0	2	1	1	1	0	0	5	60	40	0	40	20	20	20	0	0	60	40	2	2	0	1	1	1	1	0	0	4	50	50	0	25	25	25	25	0	0	25	50	1.63158	pass	27
148	incidental	1900-01-05	smug, optimistic, deceitful, meek, courageous, reliable, confident, resourceful,	3	1	3	2	1	0	2	1	1	1	6	16.6667	50	33.3333	16.6667	0	33.3333	16.6667	16.6667	16.6667	66.6667	33.3333	1	2	1	1	0	2	0	1	0	4	25	50	25	25	0	50	0	25	0	50	0	2.31579	pass	26
149	informed	1900-01-05	calm friendly conventional foolish adventurous tense wise relaxed selfish deceitful immature tough helpful tactful untrustworthy resourceful neglectful observant courageous cowardly optimistic near average practical experienced discourteous thoughtful passive reliable smug informed	5	10	8	9	3	7	6	2	5	4	27	37.037	29.6296	33.3333	11.1111	25.9259	22.2222	7.40741	18.5185	14.8148	51.8519	48.1481	8	7	7	3	5	5	2	3	4	22	36.3636	31.8182	31.8182	13.6364	22.7273	22.7273	9.09091	13.6364	18.1818	27.2727	50	1.21053	pass	28
150	incidental	1900-01-05	thoughtful, wise, neglectful, dominating, foolish,calm,relaxed,observant, tough, adventurous, experienced	6	6	2	3	4	2	1	1	2	1	11	54.5455	18.1818	27.2727	36.3636	18.1818	9.09091	9.09091	18.1818	9.09091	63.6364	36.3636	3	2	2	2	1	1	1	1	1	7	42.8571	28.5714	28.5714	28.5714	14.2857	14.2857	14.2857	14.2857	14.2857	42.8571	42.8571	1.31579	pass	40
151	incidental	1900-01-05	calm relaxed confident reliable artlul observant anxious meek selfish	3	5	0	0	4	1	0	0	0	0	5	100	0	0	80	20	0	0	0	0	80	20	4	0	0	3	1	0	0	0	0	4	100	0	0	75	25	0	0	0	0	75	25	1.36842	pass
152	informed	1900-01-05	courageous / wise / deceitful /	4	3	0	0	2	1	0	0	0	0	3	100	0	0	66.6667	33.3333	0	0	0	0	66.6667	33.3333	2	0	0	1	1	0	0	0	0	2	100	0	0	50	50	0	0	0	0	50	50	2.73684	pass	23
153	incidental	1900-01-05	discourteous / adventurous / tough / resouceful /	5	4	0	0	2	2	0	0	0	0	4	100	0	0	50	50	0	0	0	0	50	50	4	0	0	2	2	0	0	0	0	4	100	0	0	50	50	0	0	0	0	50	50	1.15789	pass	32
154	incidental	1900-01-05	Smug selfish observant experienced calm	3	4	0	0	3	1	0	0	0	0	4	100	0	0	75	25	0	0	0	0	75	25	3	0	0	2	1	0	0	0	0	3	100	0	0	66.6667	33.3333	0	0	0	0	66.6667	33.3333	1.31579	pass	30
155	incidental	1900-01-05	Respectful, trustworthy,calm,	6	1	0	0	1	0	0	0	0	0	1	100	0	0	100	0	0	0	0	0	100	0	0	0	0	0	0	0	0	0	0	0	0	0	0	0	0	0	0	0	0	0	0	1.68421	pass	65
156	informed	1900-01-05	deceitful friendly wise tough experienced tactful calm relaxed immature thoughtful neat average smug thoughtful tense foolish dominating neglectful adventurous	4	8	5	5	5	3	3	2	1	4	18	44.4444	27.7778	27.7778	27.7778	16.6667	16.6667	11.1111	5.55556	22.2222	50	50	6	3	4	3	3	1	2	1	3	13	46.1538	23.0769	30.7692	23.0769	23.0769	7.69231	15.3846	7.69231	23.0769	30.7692	61.5385	1.21053	pass	34
157	informed	1900-01-05	reliable calm relaxed tense conventional arrogant neat wise tough tactful neglectful cowardly dominating experienced / adventerous thoughtful	2	5	6	4	1	4	5	1	3	1	15	33.3333	40	26.6667	6.66667	26.6667	33.3333	6.66667	20	6.66667	60	40	4	6	3	0	4	5	1	2	1	13	30.7692	46.1538	23.0769	0	30.7692	38.4615	7.69231	15.3846	7.69231	15.3846	46.1538	1.31579	pass	61
158	informed	1900-01-03	untrustworthy, calm, dishonest, orderly, neat, relaxed, couragous, unconventional, tough, adventrous,	2	3	3	2	1	2	3	0	1	1	8	37.5	37.5	25	12.5	25	37.5	0	12.5	12.5	62.5	37.5	2	3	1	0	2	3	0	0	1	6	33.3333	50	16.6667	0	33.3333	50	0	0	16.6667	0	50	1.38889	pass	31
159	informed	1900-01-05	courageous relaxed tense optimistic friendly optimistic neat honest average untrustworthy	1	4	1	3	3	1	0	1	2	1	8	50	12.5	37.5	37.5	12.5	0	12.5	25	12.5	62.5	37.5	2	1	3	2	0	0	1	2	1	6	33.3333	16.6667	50	33.3333	0	0	16.6667	33.3333	16.6667	66.6667	33.3333	1.36842	pass	51
160	incidental	1900-01-05	calm / discourtous / rude / experienced / neat / conventional / patient /	6	2	2	1	2	0	0	2	1	0	5	40	40	20	40	0	0	40	20	0	60	40	0	2	1	0	0	0	2	1	0	3	0	66.6667	33.3333	0	0	0	66.6667	33.3333	0	33.3333	66.6667	2	pass	58
161	informed	1900-01-04	dominating, friendly, wise, discourteous, tactful, selfish,	5	1	4	1	0	1	3	1	0	1	6	16.6667	66.6667	16.6667	0	16.6667	50	16.6667	0	16.6667	50	50	1	2	1	0	1	2	0	0	1	4	25	50	25	0	25	50	0	0	25	0	50	1.05263	pass	33
162	incidental	1900-01-05	Crazy / Foolish / Kind / Neat / Courageous / Friendly / Reliable /	4	0	0	0	0	0	0	0	0	0	0	0	0	0	0	0	0	0	0	0	0	0	0	0	0	0	0	0	0	0	0	0	0	0	0	0	0	0	0	0	0	0	0	1.36842	pass	50
163	informed	1900-01-05	tactful educated selfish wise friendly dominant	4	3	1	0	3	0	0	1	0	0	4	75	25	0	75	0	0	25	0	0	75	25	1	1	0	1	0	0	1	0	0	2	50	50	0	50	0	0	50	0	0	50	50	1.05263	pass	33
164	informed	1900-01-05	smug calm thoughtful resentful tough	5	2	1	1	0	2	1	0	1	0	4	50	25	25	0	50	25	0	25	0	50	50	1	1	0	0	1	1	0	0	0	2	50	50	0	0	50	50	0	0	0	0	50	1	pass	32
165	informed	1900-01-03	cowardly, courage, neglectful, tough, selfish, educated, discourteous,	6	2	3	0	0	2	0	3	0	0	5	40	60	0	0	40	0	60	0	0	0	100	1	3	0	0	1	0	3	0	0	4	25	75	0	0	25	0	75	0	0	0	100	1.42105	pass	21
166	incidental	1900-01-05	Adventorous / Calm / Relaxed / Conceit / Smug / Selfish / Tough /	3	0	0	0	0	0	0	0	0	0	0	0	0	0	0	0	0	0	0	0	0	0	0	0	0	0	0	0	0	0	0	0	0	0	0	0	0	0	0	0	0	0	0	1.21053	pass	47
167	incidental	1900-01-04	Adventurous Discourteous Untrustworthy courageous optimistic Trustworthy Cowardly tough Tense	2	2	1	0	1	1	1	0	0	0	3	66.6667	33.3333	0	33.3333	33.3333	33.3333	0	0	0	66.6667	33.3333	2	1	0	1	1	1	0	0	0	3	66.6667	33.3333	0	33.3333	33.3333	33.3333	0	0	0	33.3333	33.3333	1.89474	pass	27
168	incidental	1900-01-05	calm cautious disorganized	2	0	0	1	0	0	0	0	1	0	1	0	0	100	0	0	0	0	100	0	100	0	0	0	0	0	0	0	0	0	0	0	0	0	0	0	0	0	0	0	0	0	0	1.05263	pass	50
169	informed	1900-01-05	smug, calm, average,	3	1	1	1	1	0	0	1	0	1	3	33.3333	33.3333	33.3333	33.3333	0	0	33.3333	0	33.3333	33.3333	66.6667	1	0	1	1	0	0	0	0	1	2	50	0	50	50	0	0	0	0	50	50	50	1.31579	pass	27
170	informed	1900-01-05	resourceful untrustworthy reliable friendly relaxed sentimental foolish	4	1	4	1	1	0	2	2	1	0	6	16.6667	66.6667	16.6667	16.6667	0	33.3333	33.3333	16.6667	0	66.6667	33.3333	1	4	1	1	0	2	2	1	0	6	16.6667	66.6667	16.6667	16.6667	0	33.3333	33.3333	16.6667	0	33.3333	33.3333	1	pass	46
171	incidental	1900-01-05	COWARDLY, COURAGEOUS,RELIABLE, DOMINATING, TACTFUL, PRACTICAL,INFORMED,EDUCATED,	4	0	0	0	0	0	0	0	0	0	0	0	0	0	0	0	0	0	0	0	0	0	0	0	0	0	0	0	0	0	0	0	0	0	0	0	0	0	0	0	0	0	0	1.47368	pass	58
172	incidental	1900-01-03	tactful / optimistic / courageous / adventerous /	6	0	2	2	0	0	2	0	2	0	4	0	50	50	0	0	50	0	50	0	100	0	0	2	2	0	0	2	0	2	0	4	0	50	50	0	0	50	0	50	0	50	0	1.10526	pass	33
173	informed	1900-01-05	coward calm average experieced friendly dominant practical untrustworthy relax cowardly smug tough foolish	2	3	3	4	0	3	2	1	2	2	10	30	30	40	0	30	20	10	20	20	40	60	3	2	3	0	3	1	1	1	2	8	37.5	25	37.5	0	37.5	12.5	12.5	12.5	25	12.5	75	1.11111	pass	59
174	incidental	1900-01-05	discourteous, cowardly, wise, calm, neglectful, resourceful, dominating, adventureous, intrepid, experienced	6	3	4	2	2	1	2	2	1	1	9	33.3333	44.4444	22.2222	22.2222	11.1111	22.2222	22.2222	11.1111	11.1111	55.5556	44.4444	0	4	1	0	0	2	2	0	1	5	0	80	20	0	0	40	40	0	20	0	60	1	pass	39
175	informed	1900-01-05	discourteous, wise, practical, pragmatic, aloof, brave	5	1	2	0	0	1	2	0	0	0	3	33.3333	66.6667	0	0	33.3333	66.6667	0	0	0	66.6667	33.3333	1	2	0	0	1	2	0	0	0	3	33.3333	66.6667	0	0	33.3333	66.6667	0	0	0	0	33.3333	3.36842	pass	36
176	incidental	1900-01-04	courge / shy / selfish / thoughtful / loud /	1	2	1	0	2	0	0	1	0	0	3	66.6667	33.3333	0	66.6667	0	0	33.3333	0	0	66.6667	33.3333	2	0	0	2	0	0	0	0	0	2	100	0	0	100	0	0	0	0	0	100	0	1.42105	pass	39
177	incidental	1900-01-05	reliable smug discourteous friendly thoughtful deceitful dishonest experienced rational anxious nervous calm helpless	1	3	4	2	2	1	3	1	0	2	9	33.3333	44.4444	22.2222	22.2222	11.1111	33.3333	11.1111	0	22.2222	55.5556	44.4444	2	4	1	1	1	3	1	0	1	7	28.5714	57.1429	14.2857	14.2857	14.2857	42.8571	14.2857	0	14.2857	14.2857	42.8571	1.15789	pass	29
178	informed	1900-01-05	courageous, adventurous, smug, conventional, wise, neglectful, calm, curt, average,	6	2	3	3	1	1	1	2	2	1	8	25	37.5	37.5	12.5	12.5	12.5	25	25	12.5	50	50	0	3	1	0	0	1	2	1	0	4	0	75	25	0	0	25	50	25	0	25	50	1.42105	pass	31
179	informed	1900-01-04	friendly tough neat smug untrustworthy courteous calm reliable	1	2	3	2	2	0	2	1	0	2	7	28.5714	42.8571	28.5714	28.5714	0	28.5714	14.2857	0	28.5714	57.1429	42.8571	1	3	1	1	0	2	1	0	1	5	20	60	20	20	0	40	20	0	20	20	40	2	pass	28
180	informed	1900-01-04	calm, smug, curt, resourceful, ingenious, tactful, wise,	6	1	2	2	1	0	1	1	2	0	5	20	40	40	20	0	20	20	40	0	80	20	0	2	1	0	0	1	1	1	0	3	0	66.6667	33.3333	0	0	33.3333	33.3333	33.3333	0	33.3333	33.3333	1.15789	pass	35
181	incidental	1900-01-05	uppercase annoying couteous tactful polite i dont remember any of those words hardly Im serious many uppercase questions that is what i remember and how annoying it was yep im blank minded i remember tactful and that is it	5	0	1	0	0	0	1	0	0	0	1	0	100	0	0	0	100	0	0	0	100	0	0	1	0	0	0	1	0	0	0	1	0	100	0	0	0	100	0	0	0	0	0	1.47368	pass	29
182	incidental	1900-01-05	curt, deceitful, experienced, neglectful, calm	6	3	0	1	2	1	0	0	0	1	4	75	0	25	50	25	0	0	0	25	50	50	0	0	1	0	0	0	0	0	1	1	0	0	100	0	0	0	0	0	100	0	100	1.15789	pass	26
183	informed	1900-01-05	tactful, practical, deceitful, wise, thoughtful, tough, immature, friendly, courageous, trustworthy, neat,	4	8	0	2	7	1	0	0	0	2	10	80	0	20	70	10	0	0	0	20	70	30	6	0	1	5	1	0	0	0	1	7	85.7143	0	14.2857	71.4286	14.2857	0	0	0	14.2857	71.4286	28.5714	1.57895	pass	47
184	informed	1900-01-05	neat courageous wise friendly dominating foolish average	4	6	1	0	4	2	0	1	0	0	7	85.7143	14.2857	0	57.1429	28.5714	0	14.2857	0	0	57.1429	42.8571	5	1	0	3	2	0	1	0	0	6	83.3333	16.6667	0	50	33.3333	0	16.6667	0	0	50	50	1.26316	pass	45
185	informed	1900-01-05	Untrustworthy / Thoughtful / Tense / Observant / Calm / Helpless / Neat / Friendly	1	0	0	0	0	0	0	0	0	0	0	0	0	0	0	0	0	0	0	0	0	0	0	0	0	0	0	0	0	0	0	0	0	0	0	0	0	0	0	0	0	0	0	1	pass	39
186	informed	1900-01-05	Selfish, observant, smug, immature, experienced, cowardly, foolish, traditional, conventional, reliable, untrustworthy	3	5	4	0	3	2	0	4	0	0	9	55.5556	44.4444	0	33.3333	22.2222	0	44.4444	0	0	33.3333	66.6667	3	3	0	2	1	0	3	0	0	6	50	50	0	33.3333	16.6667	0	50	0	0	33.3333	66.6667	1.73684	pass	29
187	incidental	1900-01-05	Aloof, conventional, calm, relaxed, tense, practical, determined	5	2	1	2	0	2	1	0	2	0	5	40	20	40	0	40	20	0	40	0	60	40	1	1	1	0	1	1	0	1	0	3	33.3333	33.3333	33.3333	0	33.3333	33.3333	0	33.3333	0	33.3333	33.3333	1.10526	pass	36
188	incidental	1900-01-05	tactful, adventurous,	5	1	1	0	1	0	1	0	0	0	2	50	50	0	50	0	50	0	0	0	100	0	1	1	0	1	0	1	0	0	0	2	50	50	0	50	0	50	0	0	0	50	0	1.57895	pass	68
189	informed	1900-01-05	courageous, friendly, tactful, inept, thoughtful,	4	4	0	0	4	0	0	0	0	0	4	100	0	0	100	0	0	0	0	0	100	0	3	0	0	3	0	0	0	0	0	3	100	0	0	100	0	0	0	0	0	100	0	1.68421	fail	25
190	incidental	1900-01-05	resourceful, smug, artful, hopeless, helpless, deceitful, bold	3	1	2	1	0	1	1	1	0	1	4	25	50	25	0	25	25	25	0	25	25	75	0	1	0	0	0	1	0	0	0	1	0	100	0	0	0	100	0	0	0	0	0	1	pass	34
191	informed	1900-01-05	wise, thoughtful, observant, wise, courageous, friendly, smug, reliable, resourceful, experienced, independent, educated,	1	4	3	2	4	0	3	0	1	1	9	44.4444	33.3333	22.2222	44.4444	0	33.3333	0	11.1111	11.1111	88.8889	11.1111	3	3	1	3	0	3	0	1	0	7	42.8571	42.8571	14.2857	42.8571	0	42.8571	0	14.2857	0	57.1429	0	1.26316	pass	62
192	incidental	1900-01-05	adventurous, average, deceitful, dishonest, calm, friendly, welcoming, conventional, resourceful,	2	3	3	1	2	1	1	2	1	0	7	42.8571	42.8571	14.2857	28.5714	14.2857	14.2857	28.5714	14.2857	0	57.1429	42.8571	2	2	0	1	1	0	2	0	0	4	50	50	0	25	25	0	50	0	0	25	75	3.05263	pass	46
193	incidental	1900-01-05	tactful, uncurteous, calm, adventerous, helpless	2	2	1	2	1	1	1	0	1	1	5	40	20	40	20	20	20	0	20	20	60	40	1	1	1	0	1	1	0	0	1	3	33.3333	33.3333	33.3333	0	33.3333	33.3333	0	0	33.3333	0	66.6667	2.10526	pass	27
194	incidental	1900-01-05	wise tactful experienced adventurous intrepid calm practical neglectful cowardly scared curt discourteous	6	3	3	3	2	1	1	2	3	0	9	33.3333	33.3333	33.3333	22.2222	11.1111	11.1111	22.2222	33.3333	0	66.6667	33.3333	0	3	2	0	0	1	2	2	0	5	0	60	40	0	0	20	40	40	0	40	40	1.31579	pass	54
195	incidental	1900-01-05	educated	1	0	0	0	0	0	0	0	0	0	0	0	0	0	0	0	0	0	0	0	0	0	0	0	0	0	0	0	0	0	0	0	0	0	0	0	0	0	0	0	0	0	0	1	pass	28
196	incidental	1900-01-05	aloof / thoughtful / deceitful / adventureous / tense / courageous / resourceful /	5	3	3	0	2	1	2	1	0	0	6	50	50	0	33.3333	16.6667	33.3333	16.6667	0	0	66.6667	33.3333	3	3	0	2	1	2	1	0	0	6	50	50	0	33.3333	16.6667	33.3333	16.6667	0	0	33.3333	33.3333	1.42105	pass	42
197	informed	1900-01-05	relaxed, calm, deceitful, thoughtful, trust, courageous, dominant, discourteous, friendly,	3	2	1	4	2	0	0	1	3	1	7	28.5714	14.2857	57.1429	28.5714	0	0	14.2857	42.8571	14.2857	71.4286	28.5714	2	1	3	2	0	0	1	3	0	6	33.3333	16.6667	50	33.3333	0	0	16.6667	50	0	83.3333	16.6667	1.42105	pass	47
198	incidental	1900-01-05	friendly, courageous, tactful, perceptive, smug	1	3	0	1	3	0	0	0	0	1	4	75	0	25	75	0	0	0	0	25	75	25	2	0	0	2	0	0	0	0	0	2	100	0	0	100	0	0	0	0	0	100	0	1.57895	pass	36
199	incidental	1900-01-05	Discourteous aloof smug tactful adventurous cowardly polite	5	3	1	0	1	2	1	0	0	0	4	75	25	0	25	50	25	0	0	0	50	50	2	1	0	1	1	1	0	0	0	3	66.6667	33.3333	0	33.3333	33.3333	33.3333	0	0	0	33.3333	33.3333		fail
200	informed	1900-01-05	deceitful discourteous calm tense courageous thoughtful adventurous helpless smug	3	2	4	3	1	1	1	3	2	1	9	22.2222	44.4444	33.3333	11.1111	11.1111	11.1111	33.3333	22.2222	11.1111	44.4444	55.5556	1	3	2	1	0	1	2	2	0	6	16.6667	50	33.3333	16.6667	0	16.6667	33.3333	33.3333	0	50	33.3333	1.36842	pass	30
201	incidental	1900-01-04	inept deciteful trustworthy educated	4	1	0	0	0	1	0	0	0	0	1	100	0	0	0	100	0	0	0	0	0	100	1	0	0	0	1	0	0	0	0	1	100	0	0	0	100	0	0	0	0	0	100	1.42105	pass	47
[truncated: 2 more columns]
